# Supplementary material for: Hierarchical annotation of eQTLs by H-eQTL enables identification of genes with cell type-divergent regulation
Source: Genome Biol. 2024 Nov 25;25:299. doi: 10.1186/s13059-024-03440-2 (PMC11587609; doi:10.1186/s13059-024-03440-2)
Supplement: Supplementary file 2 — Additional file 2: Table S1. Full names of cell types, including both specific cell types as well as higher level annotations. [file 13059_2024_3440_MOESM2_ESM.csv]

Abbreviation	Full Name or included cell types
Per	Pericytes
Mic	Microglia
End	Endothelial Cells
Broadly Neuronal	ExM/ExN/IP/ExM-U/InMGE/InCGE/ExDp2/ExDp1
Upper Layer Neuronal	ExM/ExN/IP/ExM-U/InMGE/InCGE
ExM/ExN/IP/ExM-U	ExM/ExN/IP/ExM-U
ExM-U	Maturing Excitaory Neurons - Upper Layer Enriched
ExM/ExN/IP	ExM/ExN/IP
IP	Intermediate Progenitors
ExM/ExN	ExM/ExN
ExM	Maturing Excitaory Neurons
ExN	Newborn Migrating Excitatory Neurons
InMGE/InCGE	InMGE/InCGE
InMGE	MGE Derived Interneurons
InCGE	CGE Derived Interneurons
ExDp2/ExDp1	ExDp2/ExDp2
ExDp2	Excitatory Deep Layer 2
ExDp1	Excitatory Deep Layer 1
Dividing Neuronal	oRG/vRG/OPC/PgG2M/PgS
oRG/vRG/OPC	oRG/vRG/OPC
OPC	Oligodendrocyte Precursor Cells
oRG/vRG	oRG/vRG
oRG	Outer Radial Glia
vRG	Ventricular Radial Glia
PgG2M/PgS	PgG2M/PgS
PgG2M	Cycling Progenitors, G2/M Phase
PgS	Cycling Progenitors, S Phase
