# Supplementary material for: Hierarchical annotation of eQTLs by H-eQTL enables identification of genes with cell type-divergent regulation
Source: Genome Biol. 2024 Nov 25;25:299. doi: 10.1186/s13059-024-03440-2 (PMC11587609; doi:10.1186/s13059-024-03440-2)
Supplement: Supplementary file 3 — Additional file 3: Table S2. Full list of cell type annotations for eQTLs. [file 13059_2024_3440_MOESM3_ESM.csv]

eGene	eQTL	cell_type	hierarchical_cell_type
ENSG00000119943	chr10_100164989_C_T	Broad	oRG/vRG
ENSG00000119943	chr10_100171104_C_G	Broad	ExM/ExN
ENSG00000119943	chr10_100171174_A_G	Broad	ExM/ExN
ENSG00000119943	chr10_100171198_C_T	Broad	ExM/ExN
ENSG00000119943	chr10_100171371_G_C	Broad	ExM/ExN
ENSG00000119943	chr10_100171440_C_T	Broad	ExM/ExN
ENSG00000119943	chr10_100174561_C_A	Broad	PgG2M/PgS
ENSG00000119943	chr10_100174721_T_C	Broad	PgG2M/PgS
ENSG00000119943	chr10_100175060_C_T	Broad	PgG2M/PgS
ENSG00000119943	chr10_100175082_C_T	Broad	PgG2M/PgS
ENSG00000119943	chr10_100175218_A_G	Broad	PgG2M/PgS
ENSG00000119943	chr10_100175267_T_C	Broad	PgG2M/PgS
ENSG00000014919	chr10_101445591_A_C	Mic	Mic
ENSG00000227492	chr10_101989449_G_T	Broad	Broad
ENSG00000227492	chr10_102027365_T_C	Broad	Broad
ENSG00000255339	chr10_102188506_G_A	Broad	ExDp2/ExDp1
ENSG00000255339	chr10_102241213_T_C	Broad	Broad
ENSG00000255339	chr10_102241998_G_C	Broad	Broad
ENSG00000255339	chr10_102279295_G_C	Broad	Broad
ENSG00000255339	chr10_102289078_C_A	Broad	Broad
ENSG00000255339	chr10_102289743_C_G	Broad	Broad
ENSG00000255339	chr10_102295629_G_T	Broad	Broad
ENSG00000272572	chr10_102673063_G_T	Broad	Broad
ENSG00000055950	chr10_102754238_A_G	Broad	Broad
ENSG00000055950	chr10_102757442_A_G	Broad	Broad
ENSG00000055950	chr10_102757934_C_T	Broad	Broad
ENSG00000055950	chr10_102758337_G_T	Broad	Broad
ENSG00000107819	chr10_102791911_C_A	Broad	Broad
ENSG00000186862	chr10_102791911_C_A	Broad	Broad
ENSG00000226009	chr10_103590342_C_A	Broad	Broad
ENSG00000226009	chr10_103590367_C_CA	Broad	Broad
ENSG00000226009	chr10_103590737_T_A	Broad	Broad
ENSG00000226009	chr10_103698705_G_A	Broad	ExM/ExN
ENSG00000107882	chr10_104264107_C_T	Broad	Broad
ENSG00000214435	chr10_104628873_A_G	Broad	PgG2M/PgS
ENSG00000076685	chr10_104629011_T_C	Broad	PgG2M/PgS
ENSG00000166275	chr10_104629011_T_C	Broad	PgG2M/PgS
ENSG00000214435	chr10_104629831_G_T	Broad	PgG2M/PgS
ENSG00000214435	chr10_104677629_G_A	Broad	Broad
ENSG00000214435	chr10_104988963_TTTGA_T	ExN	ExN
ENSG00000273108	chr10_105378840_A_G	Broad	Broad
ENSG00000107957	chr10_105600435_G_C	Broad	oRG/vRG
ENSG00000107957	chr10_105609805_G_T	Mic	Mic
ENSG00000107957	chr10_105614452_G_T	Broad	Broad
ENSG00000107957	chr10_105614544_A_T	Broad	Broad
ENSG00000148834	chr10_106014725_G_A	Broad	Broad
ENSG00000148834	chr10_106015522_C_T	Broad	Broad
ENSG00000197748	chr10_106015522_C_T	Broad	Broad
ENSG00000266852	chr10_106015522_C_T	Broad	Broad
ENSG00000148834	chr10_106021943_A_G	ExN	IP
ENSG00000119950	chr10_111993697_G_C	InMGE	InMGE
ENSG00000214413	chr10_112678459_G_A	Broad	Broad
ENSG00000214413	chr10_112679150_A_G	Broad	Broad
ENSG00000214413	chr10_112679191_C_T	Broad	Broad
ENSG00000232934	chr10_114206683_C_T	Broad	Broad
ENSG00000165806	chr10_115439394_C_T	Broad	oRG/vRG
ENSG00000165832	chr10_116674343_T_C	Broad	PgG2M/PgS
ENSG00000165832	chr10_116685463_C_T	ExDp1	ExDp2
ENSG00000165832	chr10_116735234_CT_C	Broad	ExM/ExN/IP
ENSG00000165832	chr10_116750526_G_A	Broad	PgS
ENSG00000165832	chr10_116751010_C_T	Broad	PgS
ENSG00000165832	chr10_116755682_A_G	Broad	ExM/ExN
ENSG00000134463	chr10_11784088_T_C	Broad	Broad
ENSG00000177640	chr10_119794390_A_T	Broad	oRG
ENSG00000119973	chr10_120381018_A_C	End	End
ENSG00000119973	chr10_120388825_G_T	InMGE	InMGE
ENSG00000119973	chr10_120388910_G_A	InMGE	InMGE
ENSG00000188613	chr10_120788730_G_A	Broad	InMGE/InCGE
ENSG00000188613	chr10_120789263_G_C	Broad	InMGE/InCGE
ENSG00000188613	chr10_120840661_A_G	Broad	Broad
ENSG00000119979	chr10_120864125_G_A	Broad	Broad
ENSG00000165672	chr10_120924651_A_T	Broad	Broad
ENSG00000183605	chr10_120924651_A_T	Broad	Broad
ENSG00000198873	chr10_120924651_A_T	Broad	Broad
ENSG00000198873	chr10_120965995_C_T	Broad	Broad
ENSG00000198873	chr10_120966752_C_T	Broad	Broad
ENSG00000198873	chr10_120969217_A_G	Broad	Broad
ENSG00000165672	chr10_120982220_T_C	Broad	PgG2M/PgS
ENSG00000165672	chr10_120995045_G_T	Broad	oRG/vRG
ENSG00000165672	chr10_120997227_C_T	Broad	PgG2M/PgS
ENSG00000177234	chr10_121934114_T_G	Broad	ExDp2/ExDp1
ENSG00000203805	chr10_121934114_T_G	Broad	ExDp2/ExDp1
ENSG00000274461	chr10_121934114_T_G	Broad	ExDp2/ExDp1
ENSG00000177234	chr10_121934455_C_T	Broad	ExDp2/ExDp1
ENSG00000203805	chr10_121934455_C_T	Broad	ExDp2/ExDp1
ENSG00000274461	chr10_121934455_C_T	Broad	ExDp2/ExDp1
ENSG00000177234	chr10_121935913_G_A	Broad	oRG
ENSG00000274461	chr10_121935913_G_A	Broad	oRG
ENSG00000274461	chr10_121936962_G_A	Broad	InMGE/InCGE
ENSG00000274461	chr10_121937930_G_A	Broad	oRG/vRG
ENSG00000065665	chr10_12210175_C_T	ExM-U	ExM-U
ENSG00000227165	chr10_122578948_G_T	Broad	ExDp2/ExDp1
ENSG00000120008	chr10_122610787_T_A	Broad	Broad
ENSG00000276742	chr10_123630087_A_G	Broad	InCGE
ENSG00000276742	chr10_123640521_T_C	Broad	PgG2M/PgS
ENSG00000276742	chr10_123687608_G_A	Broad	Broad
ENSG00000107672	chr10_123688152_A_T	Broad	Broad
ENSG00000226864	chr10_123688152_A_T	Broad	Broad
ENSG00000273891	chr10_123688152_A_T	Broad	Broad
ENSG00000276742	chr10_123688152_A_T	Broad	Broad
ENSG00000107679	chr10_124123765_C_T	ExN	ExN
ENSG00000285955	chr10_124210369_G_A	ExN	ExN
ENSG00000285955	chr10_124214976_G_T	ExN	ExN
ENSG00000285955	chr10_124215198_A_G	ExN	ExN
ENSG00000285955	chr10_124215211_T_C	ExN	ExN
ENSG00000285955	chr10_124215315_T_G	ExN	ExN
ENSG00000285955	chr10_124215421_C_T	ExN	ExN
ENSG00000285955	chr10_124220544_G_A	Broad	Broad
ENSG00000285955	chr10_124221270_C_T	Broad	Broad
ENSG00000107679	chr10_124222228_C_T	Broad	Broad
ENSG00000286088	chr10_124740418_G_C	Broad	Broad
ENSG00000065154	chr10_126136682_G_C	Broad	Broad
ENSG00000065154	chr10_126138766_G_A	Broad	Broad
ENSG00000065154	chr10_126138796_A_C	Broad	Broad
ENSG00000065154	chr10_126138817_T_G	Broad	Broad
ENSG00000065154	chr10_126138939_T_C	Broad	Broad
ENSG00000189319	chr10_126431281_G_C	Broad	ExM/ExN/IP
ENSG00000203791	chr10_126431281_G_C	Broad	ExM/ExN/IP
ENSG00000203791	chr10_126480591_G_C	Broad	Broad
ENSG00000188690	chr10_127511602_C_A	Broad	Broad
ENSG00000188690	chr10_127511756_C_T	Broad	Broad
ENSG00000280953	chr10_130347522_A_C	Broad	ExDp2/ExDp1
ENSG00000280953	chr10_130933573_G_A	Broad	InCGE
ENSG00000225251	chr10_13110253_G_A	ExN	IP
ENSG00000170430	chr10_131265545_C_T	Broad	Broad
ENSG00000283141	chr10_131265852_C_T	Broad	Broad
ENSG00000170430	chr10_131413155_C_A	Broad	ExDp2/ExDp1
ENSG00000170430	chr10_131424996_A_T	ExM-U	ExM-U
ENSG00000170430	chr10_131425496_G_C	ExM-U	ExM-U
ENSG00000277218	chr10_132262631_C_T	Broad	ExM/ExN
ENSG00000282390	chr10_1335557_G_A	Broad	Broad
ENSG00000107537	chr10_13377937_G_A	ExN	IP
ENSG00000176171	chr10_133795753_G_A	Broad	Broad
ENSG00000176171	chr10_133795801_T_G	Broad	Broad
ENSG00000235010	chr10_133999274_C_CG	Broad	Broad
ENSG00000165752	chr10_134145136_A_G	Broad	Broad
ENSG00000165752	chr10_134145138_C_G	Broad	Broad
ENSG00000165752	chr10_134145166_T_C	Broad	Broad
ENSG00000165752	chr10_134145336_G_T	Broad	Broad
ENSG00000165752	chr10_134146006_G_A	Broad	Broad
ENSG00000171798	chr10_134994614_C_T	ExN	ExDp2/ExDp1
ENSG00000148832	chr10_135192153_G_A	Broad	Broad
ENSG00000203772	chr10_135236417_TC_T	Broad	Broad
ENSG00000203772	chr10_135237003_G_A	Broad	Broad
ENSG00000263511	chr10_1422160_G_A	Broad	InMGE/InCGE
ENSG00000176236	chr10_15139081_C_A	Broad	Broad
ENSG00000107614	chr10_17188629_C_T	ExM-U	ExM/ExN
ENSG00000107614	chr10_17188818_A_T	ExM-U	ExM/ExN
ENSG00000107614	chr10_17188896_G_GT	ExM-U	ExM/ExN
ENSG00000107611	chr10_17213315_A_T	Broad	PgG2M/PgS
ENSG00000107614	chr10_17223313_C_T	Broad	PgG2M/PgS
ENSG00000107614	chr10_17231569_T_C	Broad	oRG/vRG
ENSG00000107614	chr10_17231612_A_T	Broad	oRG/vRG
ENSG00000107614	chr10_17231646_T_C	Broad	oRG/vRG
ENSG00000107614	chr10_17232140_T_G	Broad	oRG/vRG
ENSG00000107614	chr10_17232144_C_T	Broad	oRG/vRG
ENSG00000107611	chr10_17232223_C_T	Broad	oRG/vRG
ENSG00000107614	chr10_17243119_T_C	Broad	Broad
ENSG00000229124	chr10_17257305_GC_G	Broad	oRG/vRG
ENSG00000229124	chr10_17271110_G_C	Broad	oRG/vRG
ENSG00000240291	chr10_18932953_G_A	ExM-U	ExM-U
ENSG00000241058	chr10_18932953_G_A	ExM-U	ExM-U
ENSG00000241058	chr10_18940157_C_A	Broad	Broad
ENSG00000165997	chr10_18948298_T_TG	Broad	Broad
ENSG00000241058	chr10_18948841_C_T	Broad	Broad
ENSG00000204740	chr10_19778056_G_A	Broad	Broad
ENSG00000228339	chr10_20529470_A_C	Broad	InMGE/InCGE
ENSG00000228339	chr10_20543040_C_T	Broad	oRG/vRG
ENSG00000228339	chr10_20588414_G_A	Broad	ExDp2/ExDp1
ENSG00000099256	chr10_25241030_T_C	Broad	Broad
ENSG00000151023	chr10_25304933_C_T	Broad	Broad
ENSG00000185875	chr10_25305577_C_A	Broad	Broad
ENSG00000151023	chr10_25335854_A_G	ExN	ExN
ENSG00000234170	chr10_2546370_A_T	Broad	InCGE
ENSG00000234170	chr10_2546772_A_G	Broad	InCGE
ENSG00000235281	chr10_2559558_C_A	Broad	ExDp2
ENSG00000231976	chr10_27235116_G_A	Broad	Broad
ENSG00000233261	chr10_27235116_G_A	Broad	Broad
ENSG00000233261	chr10_27235565_T_G	Broad	Broad
ENSG00000283709	chr10_27235565_T_G	Broad	Broad
ENSG00000283709	chr10_27235571_G_A	Broad	Broad
ENSG00000283709	chr10_27310090_T_G	ExN	ExM/ExN
ENSG00000283709	chr10_27312657_C_T	Broad	oRG/vRG
ENSG00000107890	chr10_27389395_G_C	Broad	Broad
ENSG00000230445	chr10_27389548_C_T	Broad	Broad
ENSG00000238021	chr10_27389548_C_T	Broad	Broad
ENSG00000260151	chr10_27389548_C_T	Broad	Broad
ENSG00000120539	chr10_27443875_C_T	Broad	Broad
ENSG00000107890	chr10_27444157_G_C	Broad	Broad
ENSG00000230445	chr10_27444303_G_A	Broad	Broad
ENSG00000238021	chr10_27444303_G_A	Broad	Broad
ENSG00000260151	chr10_27444303_G_A	Broad	Broad
ENSG00000278830	chr10_27444303_G_A	Broad	Broad
ENSG00000107890	chr10_27444578_C_T	Broad	Broad
ENSG00000120539	chr10_27444706_A_T	Broad	Broad
ENSG00000260151	chr10_27528768_C_T	Broad	Broad
ENSG00000260151	chr10_27530520_G_A	Broad	Broad
ENSG00000230445	chr10_27586667_T_C	Broad	ExM/ExN
ENSG00000260151	chr10_27586667_T_C	Broad	ExM/ExN
ENSG00000230445	chr10_27586972_C_A	Broad	ExM/ExN
ENSG00000260151	chr10_27586972_C_A	Broad	ExM/ExN
ENSG00000230445	chr10_27608687_G_C	Broad	Broad
ENSG00000254635	chr10_28821444_G_A	Broad	Broad
ENSG00000224597	chr10_29722914_G_A	ExM-U	ExM-U
ENSG00000287402	chr10_29723170_C_A	ExM-U	ExM-U
ENSG00000224597	chr10_29737766_A_G	Broad	Broad
ENSG00000224597	chr10_29737930_G_A	Broad	Broad
ENSG00000287402	chr10_29737968_G_T	Broad	Broad
ENSG00000224597	chr10_29758515_C_T	Broad	ExDp2
ENSG00000224597	chr10_29758520_C_T	Broad	ExDp2
ENSG00000224597	chr10_29758699_C_T	Broad	ExDp2
ENSG00000224597	chr10_29769093_G_C	Broad	ExDp2/ExDp1
ENSG00000224597	chr10_29769116_CA_C	Broad	ExDp2/ExDp1
ENSG00000224597	chr10_29771596_A_C	Broad	Broad
ENSG00000224597	chr10_29771689_C_T	Broad	Broad
ENSG00000224597	chr10_29771791_A_G	Broad	Broad
ENSG00000224597	chr10_29771939_G_A	Broad	Broad
ENSG00000107951	chr10_30598342_C_T	Broad	ExDp1
ENSG00000259994	chr10_30638515_C_T	Broad	Broad
ENSG00000067057	chr10_3109325_C_A	Broad	Broad
ENSG00000067057	chr10_3109705_C_T	Broad	Broad
ENSG00000067057	chr10_3109717_A_G	Broad	Broad
ENSG00000067057	chr10_3110218_T_C	Broad	Broad
ENSG00000272914	chr10_31120903_T_TCTC	Broad	InMGE/InCGE
ENSG00000272914	chr10_31121044_ATTC_A	Broad	InMGE/InCGE
ENSG00000272914	chr10_31121117_C_T	Broad	InMGE/InCGE
ENSG00000272914	chr10_31121185_C_T	Broad	InMGE/InCGE
ENSG00000272914	chr10_31121228_C_T	Broad	InMGE/InCGE
ENSG00000272914	chr10_31121329_A_G	Broad	InMGE/InCGE
ENSG00000107959	chr10_3169139_A_G	Broad	ExM/ExN/IP
ENSG00000273038	chr10_32734864_G_T	Broad	Broad
ENSG00000273038	chr10_32735735_G_A	Broad	Broad
ENSG00000216937	chr10_32765514_ACTG_A	Broad	InMGE/InCGE
ENSG00000273038	chr10_32765514_ACTG_A	Broad	InMGE/InCGE
ENSG00000273038	chr10_33227513_C_G	Broad	OPC
ENSG00000233200	chr10_35671151_C_T	ExN	ExM/ExN
ENSG00000233200	chr10_35706996_G_A	ExM-U	ExM-U
ENSG00000271335	chr10_35752550_T_C	Broad	ExM/ExN/IP
ENSG00000175395	chr10_38146259_C_A	Broad	Broad
ENSG00000175395	chr10_38146556_T_C	Broad	Broad
ENSG00000175395	chr10_38146760_C_A	Broad	Broad
ENSG00000175395	chr10_38155562_A_C	Broad	PgG2M/PgS
ENSG00000175395	chr10_38268146_CT_C	Broad	IP
ENSG00000261456	chr10_415474_G_A	ExM-U	ExDp2/ExDp1
ENSG00000185904	chr10_43048553_A_T	Broad	Broad
ENSG00000259869	chr10_43249710_A_G	Broad	Broad
ENSG00000259869	chr10_43250110_A_C	Broad	Broad
ENSG00000169826	chr10_43572511_C_A	Broad	Broad
ENSG00000169826	chr10_43600324_GCC_G	Broad	Broad
ENSG00000230555	chr10_43891533_G_C	Broad	Broad
ENSG00000224812	chr10_45455055_G_C	Broad	PgG2M/PgS
ENSG00000234504	chr10_45455055_G_C	Broad	PgG2M/PgS
ENSG00000224812	chr10_45459102_C_T	Broad	ExM/ExN/IP
ENSG00000107551	chr10_45459922_G_A	Broad	oRG/vRG
ENSG00000165511	chr10_45503879_C_T	Broad	Broad
ENSG00000231964	chr10_45950055_T_C	Broad	oRG
ENSG00000239883	chr10_45966526_A_G	Broad	oRG/vRG
ENSG00000165406	chr10_46009818_C_T	Broad	InCGE
ENSG00000165406	chr10_46010098_T_C	Broad	InCGE
ENSG00000165406	chr10_46010316_C_T	Broad	InCGE
ENSG00000165406	chr10_46010505_T_C	Broad	InCGE
ENSG00000165406	chr10_46053061_G_A	End	End
ENSG00000165406	chr10_46056129_T_C	Broad	ExM/ExN
ENSG00000165406	chr10_46087863_C_T	Broad	ExM-U
ENSG00000165406	chr10_46088052_T_G	Broad	ExM-U
ENSG00000165406	chr10_46088145_C_A	Broad	ExM-U
ENSG00000165406	chr10_46088159_G_A	Broad	ExM-U
ENSG00000172671	chr10_46167847_C_T	Broad	PgG2M/PgS
ENSG00000165568	chr10_4868158_T_G	Broad	Broad
ENSG00000265018	chr10_49396389_G_T	Broad	Broad
ENSG00000070748	chr10_50817751_C_T	Broad	InMGE/InCGE
ENSG00000197444	chr10_50970429_G_A	Broad	Broad
ENSG00000226200	chr10_52374386_G_A	Broad	ExM/ExN/IP
ENSG00000226200	chr10_52383205_G_C	Broad	Broad
ENSG00000226200	chr10_52384254_GA_G	Broad	Broad
ENSG00000173848	chr10_5455468_CAG_C	Broad	Broad
ENSG00000173848	chr10_5465929_G_A	ExDp1	ExDp1
ENSG00000173848	chr10_5488580_C_G	Broad	PgG2M/PgS
ENSG00000196372	chr10_5708077_G_T	Broad	Broad
ENSG00000108021	chr10_5726821_G_A	Broad	Broad
ENSG00000108021	chr10_5737065_C_T	Broad	InMGE/InCGE
ENSG00000057608	chr10_5855403_G_C	Broad	Broad
ENSG00000015171	chr10_608815_G_A	ExM-U	ExM-U
ENSG00000148541	chr10_61078445_TGAA_T	Broad	PgG2M/PgS
ENSG00000148541	chr10_61103181_T_TA	Broad	oRG/vRG
ENSG00000287969	chr10_61122142_T_C	Broad	Broad
ENSG00000165449	chr10_61468518_G_T	Broad	Broad
ENSG00000165449	chr10_61469136_C_T	Broad	Broad
ENSG00000183346	chr10_63422876_A_G	Broad	Broad
ENSG00000285551	chr10_64133907_C_CG	Broad	Broad
ENSG00000285551	chr10_64134193_T_TGCA	Broad	Broad
ENSG00000165476	chr10_65375861_G_T	Broad	PgG2M/PgS
ENSG00000165476	chr10_65375862_C_T	Broad	PgG2M/PgS
ENSG00000165476	chr10_65384444_T_C	Broad	ExM
ENSG00000165476	chr10_65384543_A_G	Broad	ExM
ENSG00000286373	chr10_65387858_T_C	Broad	ExDp2/ExDp1
ENSG00000015171	chr10_660261_C_G	Broad	oRG/vRG
ENSG00000015171	chr10_660911_C_T	Broad	oRG/vRG
ENSG00000015171	chr10_661982_G_T	Broad	Broad
ENSG00000228065	chr10_67524755_T_C	Broad	oRG
ENSG00000228065	chr10_67524893_C_A	Broad	oRG
ENSG00000198739	chr10_68484217_T_C	Broad	PgG2M/PgS
ENSG00000198739	chr10_68484329_A_G	Broad	PgG2M/PgS
ENSG00000198739	chr10_68488868_T_G	Broad	ExM/ExN/IP
ENSG00000015171	chr10_700267_A_G	Broad	InMGE/InCGE
ENSG00000233590	chr10_70044031_T_C	Broad	oRG/vRG
ENSG00000233590	chr10_70044452_C_A	Broad	oRG/vRG
ENSG00000122912	chr10_70231412_G_A	Broad	PgG2M/PgS
ENSG00000165730	chr10_70587193_C_G	Broad	Broad
ENSG00000015171	chr10_706750_A_G	Broad	ExDp2/ExDp1
ENSG00000122958	chr10_70883068_T_TG	Broad	Broad
ENSG00000122958	chr10_70884013_G_A	Broad	Broad
ENSG00000015171	chr10_709805_G_C	Broad	InMGE/InCGE
ENSG00000099282	chr10_71233244_G_A	Broad	Broad
ENSG00000099282	chr10_71233329_A_G	Broad	Broad
ENSG00000099282	chr10_71237967_T_C	Broad	Broad
ENSG00000197467	chr10_71511133_C_T	ExDp1	ExDp1
ENSG00000197467	chr10_71511139_G_A	ExDp1	ExDp1
ENSG00000197467	chr10_71511264_C_T	ExDp1	ExDp1
ENSG00000197467	chr10_71511573_C_T	ExDp1	ExDp1
ENSG00000015171	chr10_716157_CGCACACGCATGCAT_C	Broad	ExDp2/ExDp1
ENSG00000079332	chr10_71905695_A_G	Broad	Broad
ENSG00000180817	chr10_71971403_C_T	Broad	IP
ENSG00000138316	chr10_72457933_T_G	ExN	ExM/ExN
ENSG00000138316	chr10_72458069_C_T	ExN	ExM/ExN
ENSG00000138316	chr10_72460799_A_T	ExN	ExN
ENSG00000015171	chr10_726277_C_T	Broad	PgG2M/PgS
ENSG00000015171	chr10_729147_A_C	Broad	PgG2M/PgS
ENSG00000015171	chr10_729366_T_G	Broad	PgG2M/PgS
ENSG00000138316	chr10_73156368_T_C	Broad	Broad
ENSG00000015171	chr10_735468_C_T	Broad	Broad
ENSG00000015171	chr10_736024_C_T	Broad	Broad
ENSG00000122863	chr10_73769590_C_T	Broad	oRG/vRG
ENSG00000227540	chr10_74781048_A_G	Broad	ExDp2/ExDp1
ENSG00000227540	chr10_74792166_T_C	Broad	oRG
ENSG00000272630	chr10_74792166_T_C	Broad	oRG
ENSG00000227540	chr10_74792463_A_G	Broad	oRG
ENSG00000272630	chr10_74792463_A_G	Broad	oRG
ENSG00000272630	chr10_74792538_A_G	Broad	oRG
ENSG00000272630	chr10_74795882_T_C	Broad	Broad
ENSG00000227540	chr10_74836509_A_AC	Broad	ExDp2/ExDp1
ENSG00000272630	chr10_74836509_A_AC	Broad	ExDp2/ExDp1
ENSG00000227540	chr10_74836743_C_T	Broad	ExDp2/ExDp1
ENSG00000272630	chr10_74836743_C_T	Broad	ExDp2/ExDp1
ENSG00000138286	chr10_74836786_C_T	Broad	ExDp2/ExDp1
ENSG00000156042	chr10_74836786_C_T	Broad	ExDp2/ExDp1
ENSG00000138286	chr10_74838257_G_A	Broad	ExM/ExN
ENSG00000156042	chr10_74838257_G_A	Broad	ExM/ExN
ENSG00000227540	chr10_74845323_C_T	Broad	ExDp2/ExDp1
ENSG00000272630	chr10_74845323_C_T	Broad	ExDp2/ExDp1
ENSG00000272630	chr10_74856517_G_T	Broad	Broad
ENSG00000272630	chr10_74856855_G_C	Broad	Broad
ENSG00000227540	chr10_74865651_TA_T	Broad	ExDp2/ExDp1
ENSG00000272630	chr10_74865651_TA_T	Broad	ExDp2/ExDp1
ENSG00000272630	chr10_74870610_A_G	Broad	oRG/vRG
ENSG00000166321	chr10_74870769_T_C	Broad	oRG/vRG
ENSG00000227540	chr10_74870769_T_C	Broad	oRG/vRG
ENSG00000272630	chr10_74870769_T_C	Broad	oRG/vRG
ENSG00000166321	chr10_74870853_T_G	Broad	oRG/vRG
ENSG00000227540	chr10_74870853_T_G	Broad	oRG/vRG
ENSG00000272630	chr10_74870853_T_G	Broad	oRG/vRG
ENSG00000166321	chr10_74870854_A_C	Broad	oRG/vRG
ENSG00000227540	chr10_74870854_A_C	Broad	oRG/vRG
ENSG00000272630	chr10_74870854_A_C	Broad	oRG/vRG
ENSG00000138286	chr10_74916002_T_G	Broad	ExDp2/ExDp1
ENSG00000156042	chr10_74916002_T_G	Broad	ExDp2/ExDp1
ENSG00000272630	chr10_74918987_G_A	Broad	Broad
ENSG00000166321	chr10_74927484_A_G	Broad	Broad
ENSG00000227540	chr10_74927484_A_G	Broad	Broad
ENSG00000272630	chr10_74927484_A_G	Broad	Broad
ENSG00000138286	chr10_74928317_AG_A	Broad	Broad
ENSG00000156042	chr10_74928317_AG_A	Broad	Broad
ENSG00000156042	chr10_74989450_G_A	Mic	Mic
ENSG00000227540	chr10_74989450_G_A	Mic	Mic
ENSG00000156042	chr10_75006437_G_A	Broad	Broad
ENSG00000227540	chr10_75006437_G_A	Broad	Broad
ENSG00000213551	chr10_75006804_A_G	Broad	Broad
ENSG00000227540	chr10_75006804_A_G	Broad	Broad
ENSG00000272630	chr10_75006804_A_G	Broad	Broad
ENSG00000227540	chr10_75011942_G_C	Broad	Broad
ENSG00000138279	chr10_75012335_C_T	Broad	Broad
ENSG00000272630	chr10_75012335_C_T	Broad	Broad
ENSG00000156042	chr10_75037386_A_G	ExDp1	ExDp2
ENSG00000227540	chr10_75037386_A_G	ExDp1	ExDp2
ENSG00000213551	chr10_75037403_A_G	ExDp1	ExDp2
ENSG00000227540	chr10_75037403_A_G	ExDp1	ExDp2
ENSG00000272630	chr10_75037403_A_G	ExDp1	ExDp2
ENSG00000288559	chr10_75037403_A_G	ExDp1	ExDp2
ENSG00000156042	chr10_75038612_A_G	Broad	ExDp2
ENSG00000227540	chr10_75038612_A_G	Broad	ExDp2
ENSG00000156042	chr10_75038696_G_A	Broad	ExDp2
ENSG00000227540	chr10_75038696_G_A	Broad	ExDp2
ENSG00000213551	chr10_75038714_C_G	Broad	ExDp2
ENSG00000227540	chr10_75038714_C_G	Broad	ExDp2
ENSG00000272630	chr10_75038714_C_G	Broad	ExDp2
ENSG00000288559	chr10_75038714_C_G	Broad	ExDp2
ENSG00000138279	chr10_75038827_C_T	Broad	ExDp2
ENSG00000156042	chr10_75038827_C_T	Broad	ExDp2
ENSG00000272630	chr10_75038827_C_T	Broad	ExDp2
ENSG00000288559	chr10_75038827_C_T	Broad	ExDp2
ENSG00000213551	chr10_75118003_C_G	Broad	Broad
ENSG00000227540	chr10_75118003_C_G	Broad	Broad
ENSG00000288559	chr10_75118003_C_G	Broad	Broad
ENSG00000138279	chr10_75118142_A_T	Broad	Broad
ENSG00000138279	chr10_75118144_A_T	Broad	Broad
ENSG00000138279	chr10_75118586_G_C	Broad	Broad
ENSG00000138279	chr10_75118608_A_G	Broad	Broad
ENSG00000138279	chr10_75172935_C_G	Broad	Broad
ENSG00000156042	chr10_75172935_C_G	Broad	Broad
ENSG00000272630	chr10_75172935_C_G	Broad	Broad
ENSG00000288559	chr10_75172935_C_G	Broad	Broad
ENSG00000138279	chr10_75173215_G_C	Broad	Broad
ENSG00000156042	chr10_75173215_G_C	Broad	Broad
ENSG00000272630	chr10_75173215_G_C	Broad	Broad
ENSG00000138279	chr10_75173778_A_G	Broad	Broad
ENSG00000156042	chr10_75173778_A_G	Broad	Broad
ENSG00000272630	chr10_75173778_A_G	Broad	Broad
ENSG00000138279	chr10_75173933_C_G	Broad	Broad
ENSG00000272630	chr10_75173933_C_G	Broad	Broad
ENSG00000138279	chr10_75179265_GT_G	Broad	ExM/ExN
ENSG00000156042	chr10_75179265_GT_G	Broad	ExM/ExN
ENSG00000272630	chr10_75179265_GT_G	Broad	ExM/ExN
ENSG00000138279	chr10_75208778_A_T	ExM-U	ExM-U
ENSG00000156042	chr10_75208778_A_T	ExM-U	ExM-U
ENSG00000156042	chr10_75208955_T_C	ExM-U	ExM-U
ENSG00000138279	chr10_75225157_C_T	ExM-U	ExM-U
ENSG00000138279	chr10_75227044_A_G	ExM-U	ExM-U
ENSG00000156042	chr10_75227044_A_G	ExM-U	ExM-U
ENSG00000288559	chr10_75227044_A_G	ExM-U	ExM-U
ENSG00000138279	chr10_75254755_A_T	Broad	Broad
ENSG00000156042	chr10_75254755_A_T	Broad	Broad
ENSG00000272630	chr10_75254755_A_T	Broad	Broad
ENSG00000288559	chr10_75254755_A_T	Broad	Broad
ENSG00000138279	chr10_75255000_A_G	Broad	Broad
ENSG00000156042	chr10_75255000_A_G	Broad	Broad
ENSG00000272630	chr10_75255000_A_G	Broad	Broad
ENSG00000138279	chr10_75255903_G_C	Broad	Broad
ENSG00000156042	chr10_75255903_G_C	Broad	Broad
ENSG00000272630	chr10_75255903_G_C	Broad	Broad
ENSG00000156042	chr10_75289244_G_C	Broad	Broad
ENSG00000138279	chr10_75361610_T_G	Broad	PgG2M/PgS
ENSG00000272630	chr10_75361610_T_G	Broad	PgG2M/PgS
ENSG00000227540	chr10_75385332_G_C	Broad	Broad
ENSG00000272630	chr10_75385332_G_C	Broad	Broad
ENSG00000172650	chr10_75489721_C_T	Broad	Broad
ENSG00000196968	chr10_75489721_C_T	Broad	Broad
ENSG00000272140	chr10_75489721_C_T	Broad	Broad
ENSG00000196968	chr10_75489843_C_A	Broad	Broad
ENSG00000272140	chr10_75489843_C_A	Broad	Broad
ENSG00000196968	chr10_75489844_C_A	Broad	Broad
ENSG00000272140	chr10_75489844_C_A	Broad	Broad
ENSG00000172650	chr10_75490217_T_C	Broad	Broad
ENSG00000271816	chr10_75490217_T_C	Broad	Broad
ENSG00000272140	chr10_75490217_T_C	Broad	Broad
ENSG00000172650	chr10_75503692_T_C	Broad	Broad
ENSG00000196968	chr10_75503692_T_C	Broad	Broad
ENSG00000272140	chr10_75503692_T_C	Broad	Broad
ENSG00000172650	chr10_75504029_T_A	Broad	Broad
ENSG00000272140	chr10_75504029_T_A	Broad	Broad
ENSG00000272140	chr10_75570868_G_A	Broad	Broad
ENSG00000182180	chr10_75716381_C_T	Mic	Mic
ENSG00000156110	chr10_75911134_C_T	Broad	Broad
ENSG00000156110	chr10_75950069_A_G	Mic	Mic
ENSG00000165644	chr10_76970831_G_T	Broad	Broad
ENSG00000165644	chr10_76995570_C_G	Broad	Broad
ENSG00000151208	chr10_79596030_T_G	Broad	ExM/ExN
ENSG00000138326	chr10_79760818_A_G	Broad	oRG/vRG
ENSG00000138326	chr10_79761193_G_C	Broad	oRG/vRG
ENSG00000138326	chr10_79789589_C_T	Broad	Broad
ENSG00000138326	chr10_79789657_C_A	Broad	Broad
ENSG00000138326	chr10_79793551_A_G	Broad	Broad
ENSG00000138326	chr10_79830507_A_G	Broad	IP
ENSG00000148606	chr10_79891227_C_T	Broad	IP
ENSG00000226676	chr10_81448483_G_A	ExM-U	ExM-U
ENSG00000188199	chr10_81539224_C_G	Broad	oRG/vRG
ENSG00000273372	chr10_81664258_G_A	Broad	Broad
ENSG00000273372	chr10_81665014_A_G	Broad	Broad
ENSG00000230091	chr10_81829908_A_G	Broad	PgG2M/PgS
ENSG00000230091	chr10_81838656_A_C	Broad	Broad
ENSG00000230091	chr10_81838749_C_T	Broad	Broad
ENSG00000230091	chr10_81838864_A_G	Broad	Broad
ENSG00000230091	chr10_81839007_A_C	Broad	Broad
ENSG00000133665	chr10_82132585_TA_T	Broad	PgG2M/PgS
ENSG00000133665	chr10_82143025_G_GT	Broad	Broad
ENSG00000178217	chr10_82401972_C_T	Broad	ExDp2/ExDp1
ENSG00000178217	chr10_82407017_G_C	Broad	ExDp2/ExDp1
ENSG00000165678	chr10_85899259_T_A	Broad	Broad
ENSG00000165678	chr10_85899713_C_T	Broad	Broad
ENSG00000165678	chr10_85899779_C_T	Broad	Broad
ENSG00000148604	chr10_86004311_G_A	Broad	PgG2M/PgS
ENSG00000148604	chr10_86005300_C_A	Broad	PgG2M/PgS
ENSG00000182771	chr10_88102724_G_GAAATGAATGAAC	Broad	oRG/vRG
ENSG00000182771	chr10_88122913_G_A	Broad	Broad
ENSG00000182771	chr10_88123107_G_C	Broad	Broad
ENSG00000182771	chr10_88123405_G_A	Broad	Broad
ENSG00000182771	chr10_88123468_C_G	Broad	Broad
ENSG00000182771	chr10_88124949_A_G	Broad	Broad
ENSG00000182771	chr10_88126912_C_T	Broad	Broad
ENSG00000287475	chr10_88160853_T_TC	Broad	Broad
ENSG00000281974	chr10_88640919_G_A	Broad	oRG/vRG
ENSG00000138138	chr10_89520138_T_A	Mic	Mic
ENSG00000138138	chr10_89578275_C_A	Broad	Broad
ENSG00000138135	chr10_90877743_C_T	Broad	PgG2M/PgS
ENSG00000138135	chr10_90878200_G_A	Broad	PgG2M/PgS
ENSG00000138135	chr10_90881206_C_T	Mic	Mic
ENSG00000138135	chr10_90883377_A_G	Mic	Mic
ENSG00000138135	chr10_90923524_G_A	Mic	ExM/ExN
ENSG00000138135	chr10_90966546_C_T	Broad	Broad
ENSG00000138135	chr10_90966996_C_G	Broad	Broad
ENSG00000138135	chr10_90967093_T_C	Broad	Broad
ENSG00000152778	chr10_91092278_C_T	Broad	ExM-U
ENSG00000152778	chr10_91102206_C_T	Broad	InCGE
ENSG00000152778	chr10_91102209_A_G	Broad	InCGE
ENSG00000152778	chr10_91102438_G_A	Broad	InCGE
ENSG00000152778	chr10_91102489_T_C	Broad	InCGE
ENSG00000152778	chr10_91102579_C_T	Broad	InCGE
ENSG00000152778	chr10_91106616_A_G	ExM-U	ExM-U
ENSG00000152778	chr10_91106648_C_T	ExM-U	ExM-U
ENSG00000152778	chr10_91106728_A_C	ExM-U	ExM-U
ENSG00000152778	chr10_91106949_A_G	ExM-U	ExM-U
ENSG00000152778	chr10_91107911_A_G	Broad	Broad
ENSG00000152778	chr10_91108071_C_T	Broad	Broad
ENSG00000107798	chr10_91174148_T_C	Broad	Broad
ENSG00000107798	chr10_91174175_G_C	Broad	Broad
ENSG00000185745	chr10_91174674_C_G	Broad	Broad
ENSG00000185745	chr10_91174919_C_T	Broad	Broad
ENSG00000185745	chr10_91175016_T_A	Broad	Broad
ENSG00000107798	chr10_91175270_G_T	Broad	Broad
ENSG00000232229	chr10_91349049_G_T	End	End
ENSG00000138182	chr10_91404448_C_G	Broad	Broad
ENSG00000138182	chr10_91404832_T_C	Broad	Broad
ENSG00000138182	chr10_91461072_A_C	Broad	Broad
ENSG00000240996	chr10_91461120_A_T	Broad	Broad
ENSG00000240996	chr10_91461153_C_A	Broad	Broad
ENSG00000232229	chr10_91596946_G_C	Broad	Broad
ENSG00000232229	chr10_91597426_T_C	Broad	Broad
ENSG00000232229	chr10_91597627_C_G	Broad	Broad
ENSG00000232229	chr10_91598006_G_T	Broad	Broad
ENSG00000119938	chr10_93441177_G_A	Broad	oRG/vRG
ENSG00000095564	chr10_93684146_G_C	Broad	Broad
ENSG00000198060	chr10_93801807_G_A	ExM-U	ExM-U
ENSG00000198060	chr10_93801982_C_T	ExM-U	ExM-U
ENSG00000198060	chr10_94000310_G_A	Broad	Broad
ENSG00000198060	chr10_94028556_T_C	Mic	Mic
ENSG00000198060	chr10_94049988_G_T	Broad	Broad
ENSG00000198060	chr10_94050988_C_G	Broad	Broad
ENSG00000138207	chr10_95360964_A_C	Broad	ExDp2/ExDp1
ENSG00000119977	chr10_97416404_T_C	Broad	Broad
ENSG00000119977	chr10_97453703_A_C	Broad	Broad
ENSG00000119977	chr10_97581678_G_A	Mic	Mic
ENSG00000119977	chr10_97667245_G_T	Broad	Broad
ENSG00000177853	chr10_97777175_A_C	Broad	Broad
ENSG00000226688	chr10_97849786_C_G	Broad	Broad
ENSG00000227805	chr10_97849786_C_G	Broad	Broad
ENSG00000227805	chr10_97850096_G_C	Broad	Broad
ENSG00000213390	chr10_99052097_C_G	Broad	Broad
ENSG00000171311	chr10_99088682_T_A	InMGE	InMGE
ENSG00000181274	chr10_99088682_T_A	InMGE	InMGE
ENSG00000171311	chr10_99094436_G_A	Broad	Broad
ENSG00000181274	chr10_99094436_G_A	Broad	Broad
ENSG00000155265	chr10_99611593_T_G	Broad	ExM/ExN
ENSG00000166024	chr10_99958688_T_C	Broad	PgS
ENSG00000166024	chr10_99958807_A_AT	Broad	PgS
ENSG00000283761	chr1_100503892_G_C	Broad	Broad
ENSG00000137996	chr1_100745147_A_G	Broad	ExM/ExN
ENSG00000162692	chr1_101235841_A_G	Broad	InCGE
ENSG00000162692	chr1_101250950_T_C	Broad	oRG
ENSG00000162692	chr1_101251062_CCTTT_C	Broad	oRG
ENSG00000162692	chr1_101251089_G_A	Broad	oRG
ENSG00000162692	chr1_101251197_G_A	Broad	oRG
ENSG00000162692	chr1_101251339_T_C	Broad	oRG
ENSG00000162692	chr1_101251464_G_C	Broad	oRG
ENSG00000162692	chr1_101251734_G_A	Broad	oRG
ENSG00000162692	chr1_101253443_G_A	Broad	Broad
ENSG00000162692	chr1_101260427_G_A	Broad	ExDp2/ExDp1
ENSG00000162692	chr1_101260528_C_G	Broad	ExDp2/ExDp1
ENSG00000162692	chr1_101260555_C_A	Broad	ExDp2/ExDp1
ENSG00000162692	chr1_101260583_G_A	Broad	ExDp2/ExDp1
ENSG00000162692	chr1_101260772_C_G	Broad	ExDp2/ExDp1
ENSG00000117543	chr1_101314541_A_G	Broad	InMGE
ENSG00000117543	chr1_101318524_A_G	Broad	InMGE/InCGE
ENSG00000162694	chr1_101360215_C_T	Broad	Broad
ENSG00000233184	chr1_101571888_G_A	Broad	PgG2M/PgS
ENSG00000118733	chr1_102211253_C_T	Broad	ExM/ExN
ENSG00000118733	chr1_102461805_G_A	Broad	ExDp2/ExDp1
ENSG00000142657	chr1_10270496_G_A	Broad	Broad
ENSG00000142657	chr1_10270715_GCC_G	Broad	Broad
ENSG00000265945	chr1_10270808_G_C	Broad	Broad
ENSG00000265945	chr1_10270937_G_T	Broad	Broad
ENSG00000284642	chr1_10270937_G_T	Broad	Broad
ENSG00000142657	chr1_10271540_C_G	Broad	Broad
ENSG00000142657	chr1_10296922_A_T	Broad	ExDp2/ExDp1
ENSG00000142657	chr1_10313811_T_C	Broad	oRG/vRG/OPC
ENSG00000265945	chr1_10313872_C_A	Broad	oRG/vRG/OPC
ENSG00000142657	chr1_10327867_A_G	Broad	oRG
ENSG00000142657	chr1_10328338_C_T	Broad	oRG
ENSG00000265945	chr1_10346427_G_A	Broad	oRG/vRG
ENSG00000284642	chr1_10346427_G_A	Broad	oRG/vRG
ENSG00000142657	chr1_10355834_C_T	Broad	PgG2M/PgS
ENSG00000142657	chr1_10356028_T_TG	Broad	PgG2M/PgS
ENSG00000265945	chr1_10437763_G_A	Broad	Broad
ENSG00000142657	chr1_10447622_G_A	Broad	oRG/vRG/OPC
ENSG00000265945	chr1_10459299_C_A	Broad	Broad
ENSG00000142657	chr1_10459779_G_A	Broad	Broad
ENSG00000175279	chr1_10490539_G_C	Broad	Broad
ENSG00000175279	chr1_10490550_G_C	Broad	Broad
ENSG00000175279	chr1_10491209_G_A	Broad	Broad
ENSG00000175279	chr1_10495110_C_T	Broad	ExDp2/ExDp1
ENSG00000085491	chr1_108742135_A_G	Broad	Broad
ENSG00000280186	chr1_108742135_A_G	Broad	Broad
ENSG00000085491	chr1_108742892_T_G	Broad	Broad
ENSG00000085491	chr1_108742954_A_C	Broad	Broad
ENSG00000085491	chr1_108743042_C_A	Broad	Broad
ENSG00000085491	chr1_108743140_C_G	Broad	Broad
ENSG00000085491	chr1_108743178_C_G	Broad	Broad
ENSG00000285923	chr1_109103207_G_T	Broad	Broad
ENSG00000285923	chr1_109189493_C_G	Mic	Mic
ENSG00000285923	chr1_109208529_TA_T	Broad	ExM/ExN
ENSG00000162641	chr1_109400390_T_C	Broad	Broad
ENSG00000162641	chr1_109400489_T_C	Broad	Broad
ENSG00000162641	chr1_109400639_G_T	Broad	Broad
ENSG00000162641	chr1_109400805_C_T	Broad	Broad
ENSG00000162641	chr1_109400816_C_A	Broad	Broad
ENSG00000162641	chr1_109400835_C_T	Broad	Broad
ENSG00000162641	chr1_109400889_C_T	Broad	Broad
ENSG00000162641	chr1_109401101_G_A	Broad	Broad
ENSG00000162641	chr1_109401499_T_C	Broad	Broad
ENSG00000162641	chr1_109401654_C_T	Broad	Broad
ENSG00000121940	chr1_109456180_C_T	ExM-U	ExM-U
ENSG00000121940	chr1_109456181_T_C	ExM-U	ExM-U
ENSG00000134201	chr1_109457251_T_G	ExM-U	ExDp2/ExDp1
ENSG00000116299	chr1_109643380_G_C	Broad	Broad
ENSG00000116299	chr1_109654794_T_C	Broad	Broad
ENSG00000116299	chr1_109655015_A_G	Broad	Broad
ENSG00000116299	chr1_109655540_G_GC	Broad	Broad
ENSG00000116299	chr1_109656981_T_C	Broad	Broad
ENSG00000143126	chr1_109800514_C_T	Broad	oRG/vRG
ENSG00000143126	chr1_109806313_T_C	Broad	oRG/vRG
ENSG00000181754	chr1_110041037_CAG_C	Broad	Broad
ENSG00000165895	chr11_100550917_T_C	Broad	ExM/ExN/IP
ENSG00000165895	chr11_100551102_C_T	Broad	ExM/ExN/IP
ENSG00000165895	chr11_100551900_A_G	Mic	Broad
ENSG00000165895	chr11_100555086_T_C	Broad	InMGE/InCGE
ENSG00000110318	chr11_101785248_G_A	Broad	Broad
ENSG00000110318	chr11_101787112_A_G	Broad	Broad
ENSG00000110318	chr11_101815559_C_G	Broad	ExDp2/ExDp1
ENSG00000168765	chr1_110198727_C_G	Broad	oRG/vRG
ENSG00000177112	chr11_10563090_G_T	Broad	Broad
ENSG00000258634	chr1_110610633_CG_C	Broad	Broad
ENSG00000258634	chr1_110612410_C_A	Broad	Broad
ENSG00000152404	chr11_107139302_G_A	Broad	PgG2M/PgS
ENSG00000225215	chr11_107139302_G_A	Broad	PgG2M/PgS
ENSG00000152404	chr11_107328544_G_A	Broad	Broad
ENSG00000137760	chr11_107398109_C_T	ExN	ExN
ENSG00000072952	chr11_10750873_C_T	Broad	InMGE/InCGE
ENSG00000075239	chr11_107962601_C_T	Broad	ExM/ExN
ENSG00000075239	chr11_107992325_T_A	Broad	Broad
ENSG00000075239	chr11_107992346_G_C	Broad	Broad
ENSG00000149311	chr11_108057430_G_A	Broad	ExDp1
ENSG00000166323	chr11_108093002_G_T	Broad	Broad
ENSG00000149311	chr11_108093833_G_A	Broad	Broad
ENSG00000149311	chr11_108288228_A_C	ExM	ExDp2/ExDp1
ENSG00000285696	chr11_108329001_G_A	Mic	Mic
ENSG00000149311	chr11_108329050_T_C	Mic	Mic
ENSG00000166323	chr11_108338190_T_C	Broad	Broad
ENSG00000247271	chr11_10880371_T_A	Broad	Broad
ENSG00000247271	chr11_10900157_A_G	Broad	Broad
ENSG00000247271	chr11_10900309_G_T	Broad	Broad
ENSG00000247271	chr11_10908316_A_G	Broad	IP
ENSG00000185742	chr11_109389471_T_C	Broad	InMGE/InCGE
ENSG00000134248	chr1_110950277_G_A	Broad	Broad
ENSG00000134248	chr1_110967814_C_T	ExN	IP
ENSG00000177301	chr1_111076781_C_T	Broad	Broad
ENSG00000177301	chr1_111080461_T_C	Broad	PgG2M/PgS
ENSG00000177301	chr1_111080468_T_C	Broad	PgG2M/PgS
ENSG00000177301	chr1_111081007_G_A	Broad	PgG2M/PgS
ENSG00000177301	chr1_111081157_G_C	Broad	PgG2M/PgS
ENSG00000177301	chr1_111083954_AGCC_A	Broad	IP
ENSG00000177301	chr1_111084003_G_A	Broad	IP
ENSG00000177301	chr1_111087058_A_G	Broad	InMGE/InCGE
ENSG00000177301	chr1_111148989_C_A	Broad	Broad
ENSG00000177301	chr1_111149291_C_G	Broad	Broad
ENSG00000177301	chr1_111149619_G_A	Broad	Broad
ENSG00000137720	chr11_111659111_T_C	Mic	Broad
ENSG00000255561	chr11_111659111_T_C	Mic	Broad
ENSG00000285769	chr11_112532271_TAGA_T	Broad	ExDp1
ENSG00000180425	chr11_114270604_C_A	Broad	Broad
ENSG00000180425	chr11_114287657_C_T	Broad	oRG
ENSG00000234268	chr11_116908457_C_A	Broad	IP
ENSG00000234268	chr11_116908509_AAC_A	Broad	Broad
ENSG00000234268	chr11_116953645_G_A	Broad	oRG/vRG
ENSG00000234268	chr11_116954565_C_T	Broad	oRG/vRG
ENSG00000234268	chr11_116976778_T_C	Broad	Broad
ENSG00000116473	chr1_111704797_C_G	Broad	ExM/ExN
ENSG00000116473	chr1_111704923_G_C	Broad	ExM/ExN
ENSG00000160613	chr11_117091227_G_A	Broad	OPC
ENSG00000137731	chr11_117712887_G_A	Mic	Mic
ENSG00000177098	chr11_118016622_C_G	Broad	Broad
ENSG00000110344	chr11_118230359_C_T	Broad	Broad
ENSG00000278376	chr11_118613235_T_A	Broad	ExM/ExN
ENSG00000278376	chr11_118662028_C_T	Broad	Broad
ENSG00000256269	chr11_118937518_T_C	Broad	Broad
ENSG00000271751	chr11_118937518_T_C	Broad	Broad
ENSG00000256269	chr11_118937985_G_A	Broad	Broad
ENSG00000271751	chr11_118937985_G_A	Broad	Broad
ENSG00000256269	chr11_118938315_C_T	Broad	Broad
ENSG00000271751	chr11_118938315_C_T	Broad	Broad
ENSG00000256269	chr11_118938371_T_A	Broad	Broad
ENSG00000271751	chr11_118938371_T_A	Broad	Broad
ENSG00000256269	chr11_118938388_C_A	Broad	Broad
ENSG00000271751	chr11_118938388_C_A	Broad	Broad
ENSG00000256269	chr11_118938435_G_A	Broad	Broad
ENSG00000271751	chr11_118938435_G_A	Broad	Broad
ENSG00000085465	chr1_111991845_C_A	Broad	Broad
ENSG00000085465	chr1_111992095_C_T	Broad	Broad
ENSG00000181264	chr11_120196433_C_G	Broad	Broad
ENSG00000181264	chr11_120206635_AG_A	Broad	Broad
ENSG00000181264	chr11_120207405_A_G	Broad	Broad
ENSG00000181264	chr11_120218243_T_C	Broad	Broad
ENSG00000255015	chr11_122144113_T_C	Broad	Broad
ENSG00000255219	chr11_122178268_A_G	Broad	Broad
ENSG00000227811	chr1_112233050_T_A	Broad	oRG/vRG
ENSG00000109944	chr11_122750387_A_C	Broad	InCGE
ENSG00000227811	chr1_112282385_A_G	Broad	Broad
ENSG00000064703	chr1_112297482_A_T	Broad	Broad
ENSG00000064703	chr1_112298582_A_G	Broad	Broad
ENSG00000064703	chr1_112312305_A_G	Broad	Broad
ENSG00000227811	chr1_112312334_A_T	Broad	Broad
ENSG00000166261	chr11_123611670_G_A	Broad	Broad
ENSG00000064199	chr11_124526790_C_T	Broad	ExM/ExN
ENSG00000064199	chr11_124528118_G_A	Broad	ExM/ExN
ENSG00000064199	chr11_124543803_T_G	Broad	Broad
ENSG00000064199	chr11_124543842_A_G	Broad	Broad
ENSG00000245498	chr11_124678681_T_C	Broad	ExDp2/ExDp1
ENSG00000165478	chr11_124805984_A_G	Broad	PgG2M/PgS
ENSG00000154134	chr11_124813725_G_A	Broad	oRG
ENSG00000149548	chr11_124840967_C_T	Mic	End
ENSG00000285825	chr11_124840967_C_T	Mic	End
ENSG00000187686	chr11_124981705_A_G	Broad	Broad
ENSG00000149547	chr11_125439492_T_C	Broad	Broad
ENSG00000149554	chr11_125495044_G_A	Broad	Broad
ENSG00000149554	chr11_125496278_A_T	Broad	Broad
ENSG00000150455	chr11_126152616_G_T	Broad	Broad
ENSG00000165526	chr11_126152616_G_T	Broad	Broad
ENSG00000254694	chr11_126174038_C_T	Broad	Broad
ENSG00000255455	chr11_130738590_C_A	Broad	ExDp2/ExDp1
ENSG00000120451	chr11_130764418_C_G	Broad	Broad
ENSG00000116489	chr1_113137043_G_C	ExN	ExN
ENSG00000273483	chr1_113137043_G_C	ExN	ExN
ENSG00000254983	chr11_13211877_T_A	Broad	oRG
ENSG00000279189	chr11_133107731_G_T	Broad	InCGE
ENSG00000279189	chr11_133107877_G_C	Broad	InCGE
ENSG00000279189	chr11_133107948_G_C	Broad	InCGE
ENSG00000224167	chr1_113392462_C_A	Broad	Broad
ENSG00000166086	chr11_133942800_C_T	Broad	oRG
ENSG00000151502	chr11_133967378_A_G	Broad	ExDp2/ExDp1
ENSG00000166086	chr11_133967378_A_G	Broad	ExDp2/ExDp1
ENSG00000151502	chr11_134009302_G_A	Broad	Broad
ENSG00000166086	chr11_134009302_G_A	Broad	Broad
ENSG00000109956	chr11_134377708_T_C	Broad	oRG
ENSG00000251226	chr11_134629111_G_A	Broad	ExDp1
ENSG00000251226	chr11_134640978_A_G	ExM-U	ExM-U
ENSG00000148925	chr11_13484617_T_G	Broad	Broad
ENSG00000148925	chr11_13484873_G_T	Broad	Broad
ENSG00000285735	chr11_134877486_G_A	Broad	ExDp1
ENSG00000285735	chr11_134903475_T_G	Broad	ExDp2/ExDp1
ENSG00000285735	chr11_134903478_A_C	Broad	ExDp2/ExDp1
ENSG00000285735	chr11_134904182_CT_C	Broad	ExDp2
ENSG00000148925	chr11_13493696_G_A	Broad	oRG/vRG
ENSG00000116793	chr1_114114717_T_C	End	ExDp2/ExDp1
ENSG00000116793	chr1_114151847_C_A	Broad	InMGE
ENSG00000116793	chr1_114301335_C_T	Broad	Broad
ENSG00000116793	chr1_114312435_G_C	Broad	PgG2M/PgS
ENSG00000116774	chr1_114472650_C_T	Broad	Broad
ENSG00000116774	chr1_114489689_T_C	Broad	PgG2M/PgS
ENSG00000116774	chr1_114521692_CTA_C	Broad	Broad
ENSG00000134198	chr1_115204632_GATTAA_G	Broad	PgG2M/PgS
ENSG00000009307	chr1_115259599_G_T	Broad	Broad
ENSG00000163393	chr1_116518811_C_A	Broad	Broad
ENSG00000163393	chr1_116553368_C_T	Broad	PgG2M/PgS
ENSG00000176022	chr1_1167090_CCCCCGGGAA_C	Broad	Broad
ENSG00000163399	chr1_116710945_C_A	Broad	Broad
ENSG00000163399	chr1_116711288_T_C	Broad	Broad
ENSG00000110700	chr11_17099213_G_A	Broad	Broad
ENSG00000272034	chr11_17180136_C_A	Broad	InMGE/InCGE
ENSG00000272034	chr11_17230389_T_G	Broad	Broad
ENSG00000070081	chr11_17298277_A_G	Broad	Broad
ENSG00000006071	chr11_17498057_G_A	Broad	Broad
ENSG00000255035	chr11_17498057_G_A	Broad	Broad
ENSG00000287898	chr11_17498057_G_A	Broad	Broad
ENSG00000116670	chr1_11751135_C_T	Broad	InMGE/InCGE
ENSG00000116670	chr1_11751379_C_T	Broad	InMGE/InCGE
ENSG00000116830	chr1_117603156_G_T	Broad	Broad
ENSG00000134253	chr1_117654777_ATAAC_A	Broad	PgG2M/PgS
ENSG00000129158	chr11_17943805_A_C	Broad	Broad
ENSG00000166788	chr11_18110139_T_A	Broad	PgG2M/PgS
ENSG00000175206	chr1_11832623_C_G	Mic	Mic
ENSG00000110768	chr11_18344064_T_C	Broad	Broad
ENSG00000151117	chr11_18720330_T_A	Broad	Broad
ENSG00000285646	chr1_11948660_C_G	Broad	ExDp2/ExDp1
ENSG00000285646	chr1_11953940_G_A	Broad	InMGE/InCGE
ENSG00000199347	chr1_11968337_G_A	Broad	Broad
ENSG00000285646	chr1_11968360_C_T	Broad	Broad
ENSG00000285646	chr1_11968394_T_C	Broad	Broad
ENSG00000285646	chr1_11968495_T_TG	Broad	Broad
ENSG00000285646	chr1_11968570_C_T	Broad	Broad
ENSG00000143067	chr1_120156648_G_A	Broad	oRG/vRG
ENSG00000143067	chr1_120156649_A_T	Broad	oRG/vRG
ENSG00000143067	chr1_120156653_T_C	Broad	oRG/vRG
ENSG00000143067	chr1_120191044_A_T	Broad	Broad
ENSG00000270607	chr11_20215348_G_A	Broad	InMGE/InCGE
ENSG00000109854	chr11_20385606_G_A	Broad	Broad
ENSG00000254768	chr11_22359279_C_T	ExN	ExN
ENSG00000254768	chr11_22365025_A_T	ExN	ExM/ExN
ENSG00000091664	chr11_22568488_C_T	Broad	IP
ENSG00000183161	chr11_22568488_C_T	Broad	IP
ENSG00000198168	chr11_22568488_C_T	Broad	IP
ENSG00000183161	chr11_22580737_A_T	Broad	IP
ENSG00000183161	chr11_22646046_A_C	Broad	Broad
ENSG00000183161	chr11_22646733_C_A	Broad	Broad
ENSG00000198168	chr11_22823282_T_C	Broad	PgS
ENSG00000127054	chr1_1234591_G_A	Broad	OPC
ENSG00000177951	chr11_235737_T_G	Broad	Broad
ENSG00000110651	chr11_2408523_G_T	Broad	PgG2M/PgS
ENSG00000184281	chr11_2408549_G_A	Broad	PgG2M/PgS
ENSG00000169962	chr1_1243664_C_T	Broad	Broad
ENSG00000175756	chr1_1260462_C_T	Broad	Broad
ENSG00000261340	chr11_30023874_C_A	ExDp2	ExDp2
ENSG00000261340	chr11_30029028_C_T	Broad	InCGE
ENSG00000152219	chr11_30292176_G_T	ExN	ExN
ENSG00000152219	chr11_30292350_G_A	ExN	ExN
ENSG00000285644	chr11_3078885_T_G	Broad	Broad
ENSG00000185201	chr11_308059_T_C	Broad	End
ENSG00000272455	chr1_1311022_C_T	Broad	Broad
ENSG00000142089	chr11_320394_C_T	Broad	oRG
ENSG00000142089	chr11_320836_C_T	Broad	oRG
ENSG00000049449	chr11_32143936_G_C	Broad	IP
ENSG00000121690	chr11_33060769_T_C	Broad	Broad
ENSG00000280798	chr11_33060769_T_C	Broad	Broad
ENSG00000121690	chr11_33061404_G_C	Broad	Broad
ENSG00000280798	chr11_33061404_G_C	Broad	Broad
ENSG00000121690	chr11_33061663_C_T	Broad	Broad
ENSG00000280798	chr11_33061663_C_T	Broad	Broad
ENSG00000121690	chr11_33061738_C_T	Broad	Broad
ENSG00000280798	chr11_33061738_C_T	Broad	Broad
ENSG00000121690	chr11_33061814_C_T	Broad	Broad
ENSG00000280798	chr11_33061814_C_T	Broad	Broad
ENSG00000121690	chr11_33061946_G_A	Broad	Broad
ENSG00000280798	chr11_33061946_G_A	Broad	Broad
ENSG00000121690	chr11_33061995_T_C	Broad	Broad
ENSG00000280798	chr11_33061995_T_C	Broad	Broad
ENSG00000121690	chr11_33067409_G_A	Broad	Broad
ENSG00000280798	chr11_33067409_G_A	Broad	Broad
ENSG00000121690	chr11_33079445_G_T	Broad	InCGE
ENSG00000121690	chr11_33084917_T_A	Mic	Broad
ENSG00000110422	chr11_33278346_TAA_T	Broad	Broad
ENSG00000185885	chr11_335885_G_T	Broad	Per
ENSG00000085063	chr11_33757770_G_A	Broad	Broad
ENSG00000242485	chr1_1342612_G_C	Broad	Broad
ENSG00000026508	chr11_34288832_C_T	Broad	PgG2M/PgS
ENSG00000149089	chr11_34950709_CA_C	Broad	Broad
ENSG00000127054	chr1_1351039_G_C	Broad	OPC
ENSG00000235098	chr1_1355583_C_A	Broad	Broad
ENSG00000127054	chr1_1358442_C_T	Broad	Broad
ENSG00000167311	chr11_3663201_A_G	Broad	PgG2M/PgS
ENSG00000182272	chr11_369495_G_C	Broad	Broad
ENSG00000167325	chr11_4115487_T_C	Broad	Broad
ENSG00000149084	chr11_43702530_A_G	Broad	Broad
ENSG00000166199	chr11_43893132_G_A	Broad	ExM/ExN
ENSG00000110455	chr11_44087989_G_T	Broad	Broad
ENSG00000151348	chr11_44117122_G_A	Broad	Broad
ENSG00000151348	chr11_44117424_G_A	Broad	Broad
ENSG00000151348	chr11_44245191_A_C	Broad	ExM/ExN
ENSG00000175274	chr11_44958044_T_G	Broad	Broad
ENSG00000254427	chr11_45361155_A_T	Broad	Broad
ENSG00000254427	chr11_45364964_C_T	Broad	InCGE
ENSG00000254427	chr11_45365005_T_A	Broad	InCGE
ENSG00000254427	chr11_45371153_T_C	ExN	ExM/ExN
ENSG00000254427	chr11_45376723_C_T	Broad	Broad
ENSG00000254427	chr11_45377280_C_T	Broad	Broad
ENSG00000254427	chr11_45388622_A_G	Broad	oRG/vRG
ENSG00000254427	chr11_45408293_C_T	Broad	InCGE
ENSG00000254427	chr11_45433762_G_A	Broad	InMGE
ENSG00000254427	chr11_45445336_A_G	Broad	Broad
ENSG00000254427	chr11_45446114_G_A	Broad	Broad
ENSG00000254427	chr11_45446375_G_A	Broad	Broad
ENSG00000175264	chr11_45680210_G_A	End	End
ENSG00000175264	chr11_45684254_C_T	Broad	ExDp2/ExDp1
ENSG00000175264	chr11_45684486_C_T	Broad	ExDp2/ExDp1
ENSG00000175264	chr11_45686533_C_G	Broad	Broad
ENSG00000175264	chr11_45686694_G_A	Broad	Broad
ENSG00000175264	chr11_45687072_C_T	Broad	Broad
ENSG00000205106	chr11_45801886_T_C	Broad	ExDp1
ENSG00000181830	chr11_45826721_G_A	Broad	Broad
ENSG00000181830	chr11_45827050_G_C	Broad	Broad
ENSG00000167333	chr11_4629021_C_G	Broad	Broad
ENSG00000167333	chr11_4629075_G_T	Broad	Broad
ENSG00000110514	chr11_47278917_C_T	Broad	PgG2M/PgS
ENSG00000110514	chr11_47290984_T_G	Broad	Broad
ENSG00000110514	chr11_47291817_T_TG	Broad	Broad
ENSG00000110514	chr11_47327217_G_A	Broad	oRG
ENSG00000223187	chr11_47522874_CAGA_C	Broad	ExDp2/ExDp1
ENSG00000110536	chr11_47528115_G_A	Broad	ExDp2/ExDp1
ENSG00000110536	chr11_47529014_A_C	Broad	Broad
ENSG00000110536	chr11_47536978_A_G	Broad	ExM/ExN
ENSG00000110536	chr11_47537690_A_G	Broad	PgG2M/PgS
ENSG00000110536	chr11_47537783_C_T	Broad	PgG2M/PgS
ENSG00000110536	chr11_47538163_T_G	Broad	PgG2M/PgS
ENSG00000110536	chr11_47551466_C_T	Broad	ExM-U
ENSG00000172247	chr11_47554337_G_A	Broad	Broad
ENSG00000110536	chr11_47554777_G_A	Broad	Broad
ENSG00000110536	chr11_47556384_G_A	ExM-U	ExM-U
ENSG00000223187	chr11_47615798_G_C	Broad	Broad
ENSG00000110536	chr11_47629793_T_C	Broad	ExDp1
ENSG00000172247	chr11_47682402_C_T	ExN	ExN
ENSG00000172247	chr11_47682671_T_C	ExN	ExN
ENSG00000172247	chr11_47788663_CGGTGGT_C	Broad	Broad
ENSG00000172247	chr11_47789549_G_T	Broad	Broad
ENSG00000172247	chr11_47789776_C_T	Broad	Broad
ENSG00000172247	chr11_47886639_T_A	Broad	IP
ENSG00000117360	chr1_150552392_C_G	Broad	Broad
ENSG00000117360	chr1_150583974_GA_G	Mic	End
ENSG00000161328	chr11_506826_G_C	Broad	Broad
ENSG00000174915	chr11_506826_G_C	Broad	Broad
ENSG00000143412	chr1_150946490_G_A	Broad	Broad
ENSG00000143412	chr1_150947256_C_G	Broad	Broad
ENSG00000143434	chr1_151118035_C_G	Broad	Broad
ENSG00000143434	chr1_151118500_T_C	Broad	Broad
ENSG00000143416	chr1_151344150_C_A	Broad	oRG/vRG
ENSG00000143416	chr1_151344741_T_G	Broad	oRG/vRG
ENSG00000269621	chr1_151700227_G_A	Broad	ExM/ExN
ENSG00000269621	chr1_151700523_G_C	Broad	ExM/ExN
ENSG00000269621	chr1_151701345_A_G	Broad	ExM/ExN
ENSG00000163216	chr1_153039294_C_T	ExN	ExN
ENSG00000241794	chr1_153039294_C_T	ExN	ExN
ENSG00000228594	chr1_1534614_T_C	Broad	Broad
ENSG00000197956	chr1_153507630_C_T	Broad	PgG2M/PgS
ENSG00000255158	chr11_535777_G_T	Broad	Broad
ENSG00000189171	chr1_153590254_C_A	Broad	PgG2M/PgS
ENSG00000160678	chr1_153605955_C_CAAG	Broad	Broad
ENSG00000271853	chr1_153605955_C_CAAG	Broad	Broad
ENSG00000160678	chr1_153606294_A_AC	Broad	Broad
ENSG00000271853	chr1_153606294_A_AC	Broad	Broad
ENSG00000099849	chr11_537028_GGT_G	Broad	Broad
ENSG00000254815	chr11_537028_GGT_G	Broad	Broad
ENSG00000254815	chr11_537033_G_C	Broad	Broad
ENSG00000143554	chr1_153747616_C_T	Broad	Broad
ENSG00000143554	chr1_153748219_C_T	Broad	Broad
ENSG00000143578	chr1_153854036_C_T	Broad	InMGE/InCGE
ENSG00000284738	chr1_153896212_A_G	Broad	Broad
ENSG00000284738	chr1_153901302_A_G	Broad	OPC
ENSG00000143578	chr1_153918029_G_GAC	Broad	Broad
ENSG00000143578	chr1_153940144_G_GA	Broad	Broad
ENSG00000286391	chr1_154475001_A_G	Broad	Broad
ENSG00000286391	chr1_154540015_C_G	Broad	Broad
ENSG00000286391	chr1_154540067_C_A	Broad	Broad
ENSG00000286391	chr1_154540466_C_T	Broad	Broad
ENSG00000163344	chr1_154869742_C_T	Broad	oRG
ENSG00000272106	chr1_1551428_C_T	Broad	Broad
ENSG00000169231	chr1_155164480_C_A	Broad	Broad
ENSG00000143630	chr1_155232074_C_T	Broad	Broad
ENSG00000143630	chr1_155247707_G_T	Broad	Broad
ENSG00000143630	chr1_155248575_G_A	Broad	Broad
ENSG00000160691	chr1_155477415_T_C	Broad	ExDp2/ExDp1
ENSG00000235919	chr1_155715529_T_A	Broad	Broad
ENSG00000160785	chr1_156163695_G_T	Broad	Broad
ENSG00000160785	chr1_156198366_G_A	Mic	Mic
ENSG00000163468	chr1_156261491_G_C	Broad	Broad
ENSG00000125462	chr1_156371846_G_A	Broad	PgG2M/PgS
ENSG00000272106	chr1_1564952_TG_T	Broad	ExM/ExN
ENSG00000163382	chr1_156571618_T_TA	Broad	Broad
ENSG00000163382	chr1_156577789_G_C	Broad	Broad
ENSG00000149150	chr11_56913087_G_T	Broad	IP
ENSG00000183908	chr11_56947790_A_G	ExN	ExM/ExN
ENSG00000149150	chr11_56947803_G_A	ExN	ExM/ExN
ENSG00000149150	chr11_56949050_A_C	End	End
ENSG00000183908	chr11_56980839_G_A	Broad	Broad
ENSG00000132274	chr11_5711177_A_G	Broad	Broad
ENSG00000149150	chr11_57172350_G_A	ExN	IP
ENSG00000156587	chr11_57334040_T_TC	Broad	Broad
ENSG00000254815	chr11_575553_A_T	Broad	Broad
ENSG00000156689	chr11_58672544_A_T	Broad	Broad
ENSG00000163563	chr1_158788542_A_G	Broad	oRG
ENSG00000163565	chr1_158968406_A_G	Broad	Broad
ENSG00000163565	chr1_158968714_A_G	Broad	Broad
ENSG00000163565	chr1_158969476_T_C	Broad	InMGE/InCGE
ENSG00000248333	chr1_1590521_G_A	Broad	Broad
ENSG00000213088	chr1_159132532_G_A	Mic	Broad
ENSG00000213088	chr1_159142150_C_T	Broad	Broad
ENSG00000255139	chr11_59304723_G_A	Broad	Broad
ENSG00000255139	chr11_59317724_A_G	Broad	Broad
ENSG00000255139	chr11_59323950_C_T	Broad	Broad
ENSG00000255139	chr11_59323981_G_A	Broad	Broad
ENSG00000255139	chr11_59327533_C_G	Broad	Broad
ENSG00000255139	chr11_59327793_G_A	Broad	Broad
ENSG00000255139	chr11_59327893_C_T	Broad	Broad
ENSG00000255139	chr11_59327942_A_G	Broad	Broad
ENSG00000255139	chr11_59382514_G_A	Broad	Broad
ENSG00000255139	chr11_59521461_C_G	Broad	Broad
ENSG00000255139	chr11_59521627_T_C	Broad	Broad
ENSG00000254477	chr11_59521943_C_T	Broad	Broad
ENSG00000254477	chr11_59522387_T_C	Broad	Broad
ENSG00000255139	chr11_59569884_A_G	Broad	ExM/ExN
ENSG00000256029	chr1_159824205_C_T	Broad	Broad
ENSG00000162729	chr1_160056534_AAG_A	Broad	ExDp2/ExDp1
ENSG00000162729	chr1_160070943_C_T	Broad	Broad
ENSG00000166927	chr11_60078176_A_G	Mic	Mic
ENSG00000166927	chr11_60095938_T_C	Broad	ExDp2/ExDp1
ENSG00000166927	chr11_60100351_C_T	Mic	Mic
ENSG00000166927	chr11_60100359_C_T	Mic	Mic
ENSG00000166927	chr11_60100363_T_G	Mic	Mic
ENSG00000166927	chr11_60100429_G_A	Mic	Mic
ENSG00000166927	chr11_60100581_C_T	Mic	Mic
ENSG00000166927	chr11_60101453_T_C	Broad	Broad
ENSG00000166927	chr11_60101593_C_T	Broad	Broad
ENSG00000132716	chr1_160162872_A_G	Broad	oRG/vRG
ENSG00000132716	chr1_160162959_G_A	Broad	oRG/vRG
ENSG00000122218	chr1_160171973_T_A	Broad	InCGE
ENSG00000132716	chr1_160171973_T_A	Broad	InCGE
ENSG00000122218	chr1_160178919_CACAT_C	Broad	ExDp2/ExDp1
ENSG00000132716	chr1_160178919_CACAT_C	Broad	ExDp2/ExDp1
ENSG00000132716	chr1_160180906_G_A	Broad	oRG/vRG
ENSG00000162148	chr11_60598449_C_T	Broad	Broad
ENSG00000183134	chr11_60598449_C_T	Broad	Broad
ENSG00000162148	chr11_60598483_G_A	Broad	Broad
ENSG00000183134	chr11_60608443_A_G	End	Per
ENSG00000110107	chr11_60673868_T_C	Broad	Broad
ENSG00000110107	chr11_60677905_G_A	Mic	Mic
ENSG00000110107	chr11_60681766_T_C	Broad	Broad
ENSG00000110107	chr11_60715712_C_T	Broad	PgG2M/PgS
ENSG00000270149	chr1_160941682_G_A	Broad	oRG/vRG
ENSG00000270149	chr1_160941695_T_C	Broad	oRG/vRG
ENSG00000270149	chr1_160941745_G_A	Broad	oRG/vRG
ENSG00000158769	chr1_161008535_C_G	Broad	Broad
ENSG00000215845	chr1_161008535_C_G	Broad	Broad
ENSG00000215845	chr1_161014446_C_T	Broad	Broad
ENSG00000215845	chr1_161014649_A_G	Broad	Broad
ENSG00000143224	chr1_161101890_A_C	Broad	Broad
ENSG00000143224	chr1_161122903_G_A	Broad	Broad
ENSG00000143224	chr1_161136224_C_A	Broad	Broad
ENSG00000143224	chr1_161136843_C_G	Broad	Broad
ENSG00000158864	chr1_161136843_C_G	Broad	Broad
ENSG00000158864	chr1_161155392_G_A	ExN	ExM/ExN
ENSG00000143252	chr1_161284224_A_AGT	Broad	Broad
ENSG00000143252	chr1_161329135_T_G	Mic	Mic
ENSG00000143252	chr1_161329206_T_C	Mic	Mic
ENSG00000143252	chr1_161329401_G_A	Mic	Mic
ENSG00000143252	chr1_161337457_A_C	Broad	PgG2M/PgS
ENSG00000143252	chr1_161337509_A_G	Broad	PgG2M/PgS
ENSG00000143252	chr1_161337604_G_A	Broad	PgG2M/PgS
ENSG00000143252	chr1_161344255_G_T	Broad	ExDp2/ExDp1
ENSG00000143252	chr1_161360057_C_T	Broad	Broad
ENSG00000143252	chr1_161360134_T_G	Broad	Broad
ENSG00000143252	chr1_161360435_C_T	Broad	Broad
ENSG00000143252	chr1_161368770_G_C	Broad	Broad
ENSG00000143252	chr1_161368830_G_A	Broad	Broad
ENSG00000143252	chr1_161369437_C_T	Broad	Broad
ENSG00000143252	chr1_161369479_G_A	Broad	Broad
ENSG00000069696	chr11_613757_A_G	Broad	PgG2M/PgS
ENSG00000134824	chr11_61582708_T_C	Broad	Broad
ENSG00000134824	chr11_61594920_CT_C	Broad	Broad
ENSG00000134825	chr11_61594920_CT_C	Broad	Broad
ENSG00000134824	chr11_61596322_CA_C	Broad	Broad
ENSG00000149485	chr11_61596322_CA_C	Broad	Broad
ENSG00000185507	chr11_616031_T_C	Broad	Broad
ENSG00000134824	chr11_61609750_C_T	Broad	OPC
ENSG00000179743	chr1_16162471_C_A	Broad	Broad
ENSG00000162746	chr1_161696782_G_C	Broad	Broad
ENSG00000118217	chr1_161735118_G_C	Broad	Broad
ENSG00000118217	chr1_161762624_G_A	Broad	Broad
ENSG00000118217	chr1_161772242_G_A	Broad	PgG2M/PgS
ENSG00000118217	chr1_161795393_G_A	Broad	PgG2M/PgS
ENSG00000118217	chr1_161805888_G_T	ExM-U	ExDp2/ExDp1
ENSG00000118217	chr1_161806022_G_A	ExM-U	ExDp2/ExDp1
ENSG00000118217	chr1_161806284_C_T	ExM-U	ExDp2/ExDp1
ENSG00000118217	chr1_161806356_G_C	ExM-U	ExDp2/ExDp1
ENSG00000118217	chr1_161808429_T_G	Broad	oRG/vRG
ENSG00000149503	chr11_61890812_G_A	Broad	Broad
ENSG00000149503	chr11_61891350_G_C	Broad	Broad
ENSG00000149503	chr11_61891372_A_G	Broad	Broad
ENSG00000149503	chr11_61891646_G_A	Broad	Broad
ENSG00000214756	chr11_62269114_C_T	Broad	oRG/vRG
ENSG00000149489	chr11_62320838_T_C	Broad	oRG/vRG
ENSG00000149489	chr11_62368557_G_C	Broad	Broad
ENSG00000149489	chr11_62369018_C_G	Broad	Broad
ENSG00000149489	chr11_62369436_C_G	Broad	Broad
ENSG00000149489	chr11_62369884_C_G	Broad	Broad
ENSG00000149489	chr11_62370155_G_A	Broad	Broad
ENSG00000278615	chr11_62432815_T_C	Broad	Broad
ENSG00000162194	chr11_62438750_T_C	Broad	Broad
ENSG00000255432	chr11_62438846_G_A	Broad	Broad
ENSG00000278615	chr11_62438846_G_A	Broad	Broad
ENSG00000256690	chr11_62599260_A_T	Broad	Broad
ENSG00000256690	chr11_62599732_C_T	Broad	Broad
ENSG00000255717	chr11_62607068_A_G	Broad	Broad
ENSG00000255717	chr11_62607568_G_C	Broad	Broad
ENSG00000256690	chr11_62608733_G_A	Broad	Broad
ENSG00000255717	chr11_62608853_G_A	Broad	Broad
ENSG00000255717	chr11_62608867_A_G	Broad	Broad
ENSG00000255717	chr11_62608885_A_G	Broad	Broad
ENSG00000255717	chr11_62608918_G_A	Broad	Broad
ENSG00000255717	chr11_62608968_G_C	Broad	Broad
ENSG00000255717	chr11_62609023_T_G	Broad	Broad
ENSG00000255717	chr11_62609329_C_T	Broad	Broad
ENSG00000255717	chr11_62609576_T_C	Broad	Broad
ENSG00000255717	chr11_62622922_C_G	Broad	Broad
ENSG00000186510	chr1_16339419_G_C	Broad	Broad
ENSG00000110148	chr11_6354606_G_T	ExN	ExM/ExN
ENSG00000176340	chr11_63754232_C_T	Broad	Broad
ENSG00000176340	chr11_63767249_C_T	Broad	InMGE/InCGE
ENSG00000176340	chr11_63774597_T_C	Broad	Broad
ENSG00000176340	chr11_63775530_C_G	Broad	Broad
ENSG00000176340	chr11_63775566_T_A	Broad	Broad
ENSG00000176340	chr11_63783620_C_CA	Broad	PgG2M/PgS
ENSG00000255158	chr11_639083_CA_C	Broad	Broad
ENSG00000149761	chr11_63915537_G_A	Broad	InMGE/InCGE
ENSG00000232456	chr1_16393811_T_C	Broad	PgG2M/PgS
ENSG00000232456	chr1_16393952_G_C	Broad	PgG2M/PgS
ENSG00000149761	chr11_63949095_G_A	Broad	PgG2M/PgS
ENSG00000185519	chr1_16400166_G_A	Broad	Broad
ENSG00000173264	chr11_64059921_G_A	Broad	ExDp2/ExDp1
ENSG00000219435	chr11_64068310_C_T	Broad	Broad
ENSG00000219435	chr11_64108262_T_G	Broad	PgG2M/PgS
ENSG00000269038	chr11_64546257_C_G	Broad	Broad
ENSG00000133895	chr11_64577620_G_C	Broad	Broad
ENSG00000110046	chr11_64684288_G_A	Broad	Broad
ENSG00000132286	chr11_6502727_C_G	Broad	Broad
ENSG00000132286	chr11_6502780_C_A	Broad	Broad
ENSG00000132881	chr1_16532803_G_A	Broad	InMGE/InCGE
ENSG00000142632	chr1_16532803_G_A	Broad	InMGE/InCGE
ENSG00000132881	chr1_16532848_A_G	Broad	InMGE/InCGE
ENSG00000142632	chr1_16532848_A_G	Broad	InMGE/InCGE
ENSG00000142632	chr1_16533258_C_T	Broad	InMGE/InCGE
ENSG00000176973	chr11_65340135_C_T	Broad	Broad
ENSG00000132881	chr1_16536548_G_A	Broad	OPC
ENSG00000142632	chr1_16536548_G_A	Broad	OPC
ENSG00000288398	chr1_16536548_G_A	Broad	OPC
ENSG00000213445	chr11_65405600_G_T	Broad	Broad
ENSG00000288398	chr1_16542835_A_G	Broad	PgG2M/PgS
ENSG00000288398	chr1_16542876_A_T	Broad	PgG2M/PgS
ENSG00000288398	chr1_16542937_T_G	Broad	PgG2M/PgS
ENSG00000132881	chr1_16553833_T_C	Broad	Broad
ENSG00000288398	chr1_16553833_T_C	Broad	Broad
ENSG00000236206	chr1_165562035_G_A	Broad	Broad
ENSG00000236206	chr1_165567526_G_A	Broad	Broad
ENSG00000236206	chr1_165567620_C_A	Broad	Broad
ENSG00000236206	chr1_165567648_G_C	Broad	Broad
ENSG00000236206	chr1_165567970_C_G	Broad	Broad
ENSG00000172803	chr11_65574535_G_A	InMGE	InMGE
ENSG00000127054	chr1_1655799_T_C	Broad	Broad
ENSG00000127054	chr1_1655821_T_G	Broad	Broad
ENSG00000143198	chr1_165599649_C_T	Broad	Broad
ENSG00000143198	chr1_165599774_G_C	Broad	Broad
ENSG00000143198	chr1_165600146_G_A	Broad	Broad
ENSG00000143198	chr1_165600267_T_A	Broad	Broad
ENSG00000172803	chr11_65601560_G_C	Broad	Broad
ENSG00000172757	chr11_65624562_A_C	Broad	Broad
ENSG00000172757	chr11_65625237_C_G	Broad	Broad
ENSG00000172757	chr11_65626539_T_C	Broad	Broad
ENSG00000143149	chr1_165630209_G_A	ExM-U	ExM-U
ENSG00000172638	chr11_65641033_G_C	Broad	Broad
ENSG00000037637	chr1_16570839_T_C	Broad	Broad
ENSG00000037637	chr1_16575030_T_C	Broad	PgG2M/PgS
ENSG00000179292	chr11_65990439_C_T	Broad	Broad
ENSG00000255320	chr11_65990439_C_T	Broad	Broad
ENSG00000179292	chr11_66008470_G_A	Broad	ExDp2/ExDp1
ENSG00000255320	chr11_66008470_G_A	Broad	ExDp2/ExDp1
ENSG00000179292	chr11_66025679_G_A	Broad	Broad
ENSG00000037637	chr1_16602933_C_T	ExN	ExN
ENSG00000179292	chr11_66045276_G_GC	Broad	Broad
ENSG00000179292	chr11_66045344_G_C	Broad	Broad
ENSG00000179292	chr11_66048280_G_C	Broad	ExM/ExN
ENSG00000179292	chr11_66056457_G_A	Broad	Broad
ENSG00000255320	chr11_66056457_G_A	Broad	Broad
ENSG00000179292	chr11_66059105_G_A	Broad	Broad
ENSG00000174080	chr11_66335308_T_C	Broad	Broad
ENSG00000174080	chr11_66335832_G_A	Broad	Broad
ENSG00000174080	chr11_66336171_C_A	Broad	Broad
ENSG00000037637	chr1_16645277_T_C	Mic	Mic
ENSG00000173715	chr11_66569509_G_T	ExN	ExN
ENSG00000173715	chr11_66610645_G_C	Broad	Broad
ENSG00000166341	chr11_6676285_A_G	Broad	Broad
ENSG00000255410	chr11_6676285_A_G	Broad	Broad
ENSG00000037637	chr1_16678564_G_C	Broad	Broad
ENSG00000037637	chr1_16679075_A_G	Broad	Broad
ENSG00000143194	chr1_166941586_G_A	Broad	PgG2M/PgS
ENSG00000143194	chr1_166944928_C_A	Broad	PgG2M/PgS
ENSG00000213402	chr11_67264679_C_T	Mic	Broad
ENSG00000167799	chr11_67387275_C_G	Broad	Broad
ENSG00000231793	chr11_67387275_C_G	Broad	Broad
ENSG00000167799	chr11_67397251_G_C	Broad	Broad
ENSG00000231793	chr11_67397251_G_C	Broad	Broad
ENSG00000143162	chr1_167509658_G_A	Broad	Broad
ENSG00000143162	chr1_167523004_G_A	Broad	Broad
ENSG00000143162	chr1_167525424_C_T	Broad	Broad
ENSG00000197965	chr1_167759573_T_C	Broad	ExM/ExN
ENSG00000255306	chr11_67798363_T_C	Broad	Broad
ENSG00000255306	chr11_67798567_G_A	Broad	Broad
ENSG00000143147	chr1_167905411_G_A	Broad	Broad
ENSG00000143158	chr1_167905987_A_G	Broad	Broad
ENSG00000143147	chr1_167919963_T_C	Broad	InMGE
ENSG00000143158	chr1_167942353_C_G	Broad	Broad
ENSG00000143199	chr1_167942353_C_G	Broad	Broad
ENSG00000143158	chr1_167942995_C_CCTT	ExN	ExN
ENSG00000143199	chr1_167942995_C_CCTT	ExN	ExN
ENSG00000143158	chr1_167944643_G_T	Broad	oRG/vRG
ENSG00000143199	chr1_167944643_G_T	Broad	oRG/vRG
ENSG00000143147	chr1_168130760_C_A	Broad	InMGE/InCGE
ENSG00000143155	chr1_168148869_GAGAC_G	Broad	Broad
ENSG00000143155	chr1_168149142_G_A	Broad	Broad
ENSG00000272426	chr1_16825607_A_T	Broad	Broad
ENSG00000272426	chr1_16825632_G_A	Broad	Broad
ENSG00000268575	chr1_1683900_G_A	Broad	ExM/ExN
ENSG00000132740	chr11_68713917_G_A	Broad	oRG/vRG
ENSG00000117475	chr1_169111592_A_G	InMGE	InMGE
ENSG00000117477	chr1_169325903_T_C	ExM-U	ExM-U
ENSG00000117475	chr1_169337515_G_T	Broad	Broad
ENSG00000117477	chr1_169396620_C_G	Broad	Broad
ENSG00000117475	chr1_169405517_A_G	Broad	PgG2M/PgS
ENSG00000000460	chr1_169838715_C_T	Broad	PgG2M/PgS
ENSG00000000460	chr1_169843017_C_T	Broad	ExDp1
ENSG00000000460	chr1_169851722_G_T	Mic	Mic
ENSG00000000460	chr1_169863165_A_C	Broad	Broad
ENSG00000000460	chr1_169863381_G_T	Broad	Broad
ENSG00000227684	chr1_17004769_A_G	Broad	oRG/vRG
ENSG00000228549	chr1_17004769_A_G	Broad	oRG/vRG
ENSG00000233421	chr1_17004769_A_G	Broad	oRG/vRG
ENSG00000282740	chr1_17004769_A_G	Broad	oRG/vRG
ENSG00000268869	chr1_17004785_A_C	Broad	oRG/vRG
ENSG00000227684	chr1_17004834_C_T	Broad	oRG/vRG
ENSG00000228549	chr1_17004834_C_T	Broad	oRG/vRG
ENSG00000233421	chr1_17004834_C_T	Broad	oRG/vRG
ENSG00000282740	chr1_17004834_C_T	Broad	oRG/vRG
ENSG00000254604	chr11_70116683_T_G	Broad	Broad
ENSG00000246889	chr11_70134819_G_A	Broad	oRG
ENSG00000246889	chr11_70136323_A_G	Broad	oRG
ENSG00000246889	chr11_70162055_G_T	Mic	Mic
ENSG00000254604	chr11_70162055_G_T	Mic	Mic
ENSG00000246889	chr11_70165749_A_G	Broad	oRG
ENSG00000254604	chr11_70165749_A_G	Broad	oRG
ENSG00000246889	chr11_70179401_T_C	Broad	ExDp2/ExDp1
ENSG00000246889	chr11_70212755_G_A	Broad	ExDp2/ExDp1
ENSG00000254604	chr11_70212755_G_A	Broad	ExDp2/ExDp1
ENSG00000170748	chr11_7041898_G_A	Broad	Broad
ENSG00000120370	chr1_170501521_AC_A	Broad	Broad
ENSG00000177106	chr11_707152_G_C	Broad	oRG/vRG
ENSG00000254997	chr11_71210677_T_C	Broad	InCGE
ENSG00000172890	chr11_71215880_T_C	Broad	PgG2M/PgS
ENSG00000117523	chr1_171455322_C_T	Broad	Broad
ENSG00000158483	chr11_71497343_A_G	Broad	Broad
ENSG00000158483	chr11_71497414_G_T	Broad	Broad
ENSG00000158483	chr11_71497631_C_T	Broad	Broad
ENSG00000158483	chr11_71497649_C_T	Broad	Broad
ENSG00000158483	chr11_71498174_T_C	Broad	Broad
ENSG00000158483	chr11_71498180_T_C	Broad	Broad
ENSG00000158483	chr11_71498224_T_C	Broad	Broad
ENSG00000158483	chr11_71498291_T_C	Broad	Broad
ENSG00000158483	chr11_71498348_C_G	Broad	Broad
ENSG00000158483	chr11_71498354_T_A	Broad	Broad
ENSG00000158483	chr11_71498387_A_G	Broad	Broad
ENSG00000158483	chr11_71498411_A_G	Broad	Broad
ENSG00000158483	chr11_71498500_G_T	Broad	Broad
ENSG00000158483	chr11_71498562_G_C	Broad	Broad
ENSG00000158483	chr11_71498567_A_C	Broad	Broad
ENSG00000158483	chr11_71498591_C_G	Broad	Broad
ENSG00000158483	chr11_71498601_G_T	Broad	Broad
ENSG00000158483	chr11_71498648_A_G	Broad	Broad
ENSG00000158483	chr11_71498671_G_C	Broad	Broad
ENSG00000158483	chr11_71498694_A_G	Broad	Broad
ENSG00000158483	chr11_71499206_A_G	Broad	ExM/ExN/IP
ENSG00000158483	chr11_71499230_C_G	Broad	ExM/ExN/IP
ENSG00000158483	chr11_71499280_T_C	Broad	ExM/ExN/IP
ENSG00000010165	chr1_171749809_T_C	Broad	Broad
ENSG00000010165	chr1_171750471_A_G	Broad	Broad
ENSG00000010165	chr1_171751051_A_G	Broad	Broad
ENSG00000137497	chr11_71752160_T_G	Broad	Broad
ENSG00000287336	chr1_172364712_A_G	ExN	ExN
ENSG00000135845	chr1_172412845_C_A	Broad	Broad
ENSG00000285693	chr11_72433098_A_C	Broad	Broad
ENSG00000285693	chr11_72474571_G_C	Broad	ExDp2/ExDp1
ENSG00000214530	chr11_72492876_T_TGGGGGCTC	Broad	Broad
ENSG00000285693	chr11_72504972_G_C	Broad	Broad
ENSG00000285693	chr11_72615069_C_G	Broad	oRG
ENSG00000117122	chr1_17289911_C_T	Broad	PgG2M/PgS
ENSG00000227684	chr1_17289911_C_T	Broad	PgG2M/PgS
ENSG00000238142	chr1_17290065_C_T	Broad	PgG2M/PgS
ENSG00000058453	chr1_17298570_G_A	Broad	Broad
ENSG00000175581	chr11_73472134_A_C	Broad	Broad
ENSG00000203739	chr1_173472717_G_A	ExN	ExN
ENSG00000203739	chr1_173473465_C_T	ExN	ExN
ENSG00000175575	chr11_73559231_T_C	Broad	IP
ENSG00000175575	chr11_73559322_G_T	Broad	IP
ENSG00000175575	chr11_73562962_G_A	Broad	InMGE/InCGE
ENSG00000175575	chr11_73563128_G_A	Broad	InMGE/InCGE
ENSG00000175575	chr11_73563136_G_C	Broad	InMGE/InCGE
ENSG00000175575	chr11_73567111_T_C	Broad	OPC
ENSG00000175575	chr11_73567185_A_G	Broad	OPC
ENSG00000175575	chr11_73567395_G_A	Broad	OPC
ENSG00000175575	chr11_73643485_G_A	ExM-U	ExM-U
ENSG00000117118	chr1_17371755_G_C	Mic	Mic
ENSG00000215908	chr1_17372027_G_C	Broad	PgG2M/PgS
ENSG00000117118	chr1_17372117_A_C	Broad	PgG2M/PgS
ENSG00000117118	chr1_17372397_A_G	Broad	PgG2M/PgS
ENSG00000117118	chr1_17372467_C_T	Broad	PgG2M/PgS
ENSG00000117118	chr1_17372511_T_G	Broad	PgG2M/PgS
ENSG00000117118	chr1_17372622_T_C	Broad	PgG2M/PgS
ENSG00000187144	chr1_17380195_TCC_T	Broad	Broad
ENSG00000187144	chr1_17380507_G_C	Broad	Broad
ENSG00000165434	chr11_74061662_C_T	ExM-U	ExM-U
ENSG00000165434	chr11_74099628_T_C	Broad	Broad
ENSG00000165434	chr11_74099697_T_C	Broad	Broad
ENSG00000165434	chr11_74109553_C_T	Broad	Broad
ENSG00000165434	chr11_74110169_CAAA_C	Broad	Broad
ENSG00000203739	chr1_174342337_C_T	ExM-U	ExM-U
ENSG00000203739	chr1_174344490_G_A	ExM-U	ExM-U
ENSG00000286943	chr11_74459355_C_A	Broad	Broad
ENSG00000166439	chr11_74481631_T_C	Broad	ExM/ExN
ENSG00000286943	chr11_74481631_T_C	Broad	ExM/ExN
ENSG00000234741	chr1_174488738_A_G	Broad	InCGE
ENSG00000058453	chr1_17456005_C_T	Broad	ExDp2/ExDp1
ENSG00000162139	chr11_74620601_G_C	ExM-U	ExM-U
ENSG00000166435	chr11_74659789_G_C	Broad	Broad
ENSG00000166439	chr11_74659789_G_C	Broad	Broad
ENSG00000241170	chr11_74659789_G_C	Broad	Broad
ENSG00000278879	chr11_74659789_G_C	Broad	Broad
ENSG00000286943	chr11_74659789_G_C	Broad	Broad
ENSG00000166435	chr11_74659933_G_A	Broad	Broad
ENSG00000166439	chr11_74659933_G_A	Broad	Broad
ENSG00000241170	chr11_74659933_G_A	Broad	Broad
ENSG00000278879	chr11_74659933_G_A	Broad	Broad
ENSG00000286943	chr11_74659933_G_A	Broad	Broad
ENSG00000162139	chr11_74660136_T_C	Broad	Broad
ENSG00000166435	chr11_74660143_G_C	Broad	Broad
ENSG00000166439	chr11_74660143_G_C	Broad	Broad
ENSG00000241170	chr11_74660143_G_C	Broad	Broad
ENSG00000278879	chr11_74660143_G_C	Broad	Broad
ENSG00000286943	chr11_74660143_G_C	Broad	Broad
ENSG00000286943	chr11_74660504_A_C	Broad	Broad
ENSG00000286943	chr11_74664025_G_A	Broad	Broad
ENSG00000234741	chr1_174733562_C_T	Broad	ExDp2/ExDp1
ENSG00000241170	chr11_75110514_C_T	Broad	Broad
ENSG00000149273	chr11_75110589_A_G	Broad	Broad
ENSG00000241170	chr11_75110787_C_G	Broad	Broad
ENSG00000179240	chr11_76041108_T_C	Broad	PgG2M/PgS
ENSG00000143207	chr1_176103954_C_T	Broad	ExDp1
ENSG00000227740	chr1_176164617_C_A	Broad	InMGE/InCGE
ENSG00000177156	chr11_764414_A_G	Broad	ExDp2/ExDp1
ENSG00000261578	chr11_76510453_C_G	Broad	Broad
ENSG00000279672	chr11_765434_T_C	Broad	Broad
ENSG00000149260	chr11_76780824_A_G	Broad	PgS
ENSG00000286754	chr1_176825913_G_A	ExN	ExDp2/ExDp1
ENSG00000286754	chr1_176866594_A_T	Broad	Broad
ENSG00000166394	chr11_7686810_C_G	Broad	Broad
ENSG00000166394	chr11_7686915_T_A	Broad	Broad
ENSG00000166394	chr11_7686959_A_G	Broad	Broad
ENSG00000166394	chr11_7686970_T_C	Broad	Broad
ENSG00000152092	chr1_176928655_TA_T	Broad	PgG2M/PgS
ENSG00000152092	chr1_176928929_C_T	Broad	PgG2M/PgS
ENSG00000178301	chr11_77300112_T_C	Broad	Broad
ENSG00000219529	chr11_77300643_C_A	Broad	Broad
ENSG00000074201	chr11_77300741_G_T	Broad	Broad
ENSG00000219529	chr11_77300741_G_T	Broad	Broad
ENSG00000178301	chr11_77301253_C_T	Broad	Broad
ENSG00000219529	chr11_77301341_G_A	Broad	Broad
ENSG00000074201	chr11_77313583_G_A	Broad	PgG2M/PgS
ENSG00000219529	chr11_77313583_G_A	Broad	PgG2M/PgS
ENSG00000074201	chr11_77339667_A_G	Broad	ExDp2/ExDp1
ENSG00000219529	chr11_77339667_A_G	Broad	ExDp2/ExDp1
ENSG00000074201	chr11_77340123_C_T	Broad	ExDp2/ExDp1
ENSG00000219529	chr11_77340123_C_T	Broad	ExDp2/ExDp1
ENSG00000074201	chr11_77371494_G_C	Broad	ExM/ExN
ENSG00000074201	chr11_77371845_AC_A	Broad	ExM/ExN
ENSG00000074201	chr11_77380865_A_G	Broad	ExM/ExN
ENSG00000241782	chr11_77431867_T_C	ExM-U	ExDp2/ExDp1
ENSG00000219529	chr11_77531043_G_C	Broad	Broad
ENSG00000241782	chr11_77531043_G_C	Broad	Broad
ENSG00000149262	chr11_77678541_C_T	Broad	ExDp2/ExDp1
ENSG00000188997	chr11_77810806_G_C	Broad	ExM/ExN
ENSG00000188997	chr11_77811196_G_T	Broad	ExM/ExN
ENSG00000159063	chr11_77820168_T_C	ExN	ExDp2/ExDp1
ENSG00000188997	chr11_77820168_T_C	ExN	ExDp2/ExDp1
ENSG00000159063	chr11_77825275_A_G	Broad	ExDp2/ExDp1
ENSG00000159063	chr11_77850517_C_A	Broad	Broad
ENSG00000188997	chr11_77850517_C_A	Broad	Broad
ENSG00000188997	chr11_77850824_C_T	Broad	Broad
ENSG00000246174	chr11_77850824_C_T	Broad	Broad
ENSG00000118369	chr11_77948095_T_C	Broad	ExM/ExN
ENSG00000118369	chr11_77948515_T_A	Broad	ExM/ExN
ENSG00000118369	chr11_77955621_CA_C	Broad	PgG2M/PgS
ENSG00000118369	chr11_77962116_A_G	Broad	PgG2M/PgS
ENSG00000118369	chr11_77962453_T_A	Broad	PgG2M/PgS
ENSG00000118369	chr11_77973182_A_G	Broad	ExDp2
ENSG00000118369	chr11_77979299_A_G	Broad	ExDp2
ENSG00000118369	chr11_77982564_A_G	Broad	ExDp2
ENSG00000118369	chr11_77988668_T_C	Broad	oRG/vRG
ENSG00000118369	chr11_77996166_T_C	ExDp1	ExDp2
ENSG00000118369	chr11_78010080_A_G	Broad	OPC
ENSG00000118369	chr11_78030046_T_C	Broad	OPC
ENSG00000118369	chr11_78042983_A_C	Mic	OPC
ENSG00000118369	chr11_78050849_A_T	Broad	PgG2M/PgS
ENSG00000137513	chr11_78060735_A_T	Broad	oRG
ENSG00000118369	chr11_78060750_G_A	Broad	oRG
ENSG00000118369	chr11_78061057_G_C	Broad	oRG
ENSG00000033327	chr11_78101985_A_G	Mic	Mic
ENSG00000118369	chr11_78101985_A_G	Mic	Mic
ENSG00000033327	chr11_78127914_A_G	Broad	Broad
ENSG00000118369	chr11_78127914_A_G	Broad	Broad
ENSG00000033327	chr11_78128047_C_G	Broad	Broad
ENSG00000033327	chr11_78128335_G_C	Broad	Broad
ENSG00000118369	chr11_78128335_G_C	Broad	Broad
ENSG00000118369	chr11_78128397_CA_C	Broad	Broad
ENSG00000033327	chr11_78128775_C_T	Broad	Broad
ENSG00000118369	chr11_78128775_C_T	Broad	Broad
ENSG00000033327	chr11_78128797_C_T	Broad	Broad
ENSG00000118369	chr11_78128797_C_T	Broad	Broad
ENSG00000033327	chr11_78131408_C_T	Broad	Broad
ENSG00000118369	chr11_78131408_C_T	Broad	Broad
ENSG00000137513	chr11_78275676_A_G	Broad	Broad
ENSG00000159063	chr11_78400319_G_T	Broad	IP
ENSG00000159063	chr11_78410816_T_C	Broad	PgG2M/PgS
ENSG00000159063	chr11_78417246_C_A	Broad	ExDp1
ENSG00000143322	chr1_179098770_C_T	Mic	Broad
ENSG00000143322	chr1_179099021_T_C	Mic	Broad
ENSG00000143322	chr1_179199076_A_G	Broad	Broad
ENSG00000162779	chr1_179335058_C_T	Broad	Broad
ENSG00000162779	chr1_179335138_A_G	Broad	Broad
ENSG00000162779	chr1_179335158_C_T	Broad	Broad
ENSG00000162779	chr1_179335162_G_C	Broad	Broad
ENSG00000074964	chr1_17941903_A_G	Mic	Mic
ENSG00000162782	chr1_179560718_T_C	Broad	Broad
ENSG00000074964	chr1_17956678_A_G	Mic	Mic
ENSG00000143340	chr1_179711825_A_C	Broad	Broad
ENSG00000116260	chr1_180124634_C_T	Broad	Broad
ENSG00000198216	chr1_181281184_G_GA	Broad	ExDp2/ExDp1
ENSG00000137509	chr11_82430169_C_G	Broad	ExDp2/ExDp1
ENSG00000137509	chr11_82430661_C_T	Broad	ExDp2/ExDp1
ENSG00000135828	chr1_182558139_G_T	Broad	Broad
ENSG00000135824	chr1_182640638_A_G	Broad	InMGE/InCGE
ENSG00000135824	chr1_182640851_T_G	Broad	InMGE/InCGE
ENSG00000135824	chr1_182640994_T_C	Broad	InMGE/InCGE
ENSG00000135824	chr1_182641083_G_A	Broad	InMGE/InCGE
ENSG00000246067	chr11_82803808_A_G	Broad	IP
ENSG00000137500	chr11_82951523_T_C	ExDp1	ExDp2
ENSG00000254551	chr11_82951523_T_C	ExDp1	ExDp2
ENSG00000137500	chr11_83066576_C_T	Broad	oRG/vRG
ENSG00000137500	chr11_83074712_C_G	Broad	oRG/vRG
ENSG00000135862	chr1_183183843_A_G	ExN	ExN
ENSG00000058085	chr1_183184068_T_G	ExN	ExN
ENSG00000135862	chr1_183184068_T_G	ExN	ExN
ENSG00000058085	chr1_183184095_T_C	ExN	ExN
ENSG00000135862	chr1_183184095_T_C	ExN	ExN
ENSG00000058085	chr1_183184160_C_T	ExN	ExN
ENSG00000135862	chr1_183184160_C_T	ExN	ExN
ENSG00000058085	chr1_183184524_C_T	ExN	ExN
ENSG00000135862	chr1_183184524_C_T	ExN	ExN
ENSG00000058085	chr1_183187494_T_C	Broad	ExM/ExN
ENSG00000135862	chr1_183187494_T_C	Broad	ExM/ExN
ENSG00000058085	chr1_183187603_C_T	Broad	ExM/ExN
ENSG00000135862	chr1_183187603_C_T	Broad	ExM/ExN
ENSG00000058085	chr1_183188004_A_T	Broad	ExM/ExN
ENSG00000135862	chr1_183188004_A_T	Broad	ExM/ExN
ENSG00000162704	chr1_183579379_G_A	Broad	Broad
ENSG00000143344	chr1_183704400_T_G	Broad	ExM/ExN
ENSG00000143344	chr1_183704768_T_G	ExM-U	ExDp2/ExDp1
ENSG00000143344	chr1_183709210_A_G	End	End
ENSG00000143344	chr1_183709348_C_T	End	End
ENSG00000143344	chr1_183713441_A_G	Broad	ExDp2/ExDp1
ENSG00000143344	chr1_183713449_CTT_C	Broad	ExDp2/ExDp1
ENSG00000143344	chr1_183713927_T_C	Broad	ExM/ExN
ENSG00000143344	chr1_183714149_A_C	Broad	ExM/ExN
ENSG00000143344	chr1_183722930_A_G	Broad	ExDp2/ExDp1
ENSG00000143344	chr1_183725668_A_G	ExM-U	ExDp2/ExDp1
ENSG00000231050	chr1_1840606_G_A	Broad	Broad
ENSG00000286378	chr1_184633477_TCTC_T	Broad	Broad
ENSG00000137504	chr11_85239595_T_A	ExN	IP
ENSG00000238061	chr1_185261768_A_AT	Broad	Broad
ENSG00000137504	chr11_85301946_A_G	Broad	ExDp2/ExDp1
ENSG00000137504	chr11_85374993_C_T	Broad	Broad
ENSG00000074266	chr11_85929490_G_A	Broad	PgG2M/PgS
ENSG00000150687	chr11_86187070_C_A	Broad	ExDp2/ExDp1
ENSG00000150687	chr11_86195013_A_T	Broad	ExM/ExN
ENSG00000130413	chr11_8632490_C_A	Broad	ExDp2/ExDp1
ENSG00000151376	chr11_86383632_ACT_A	Broad	Broad
ENSG00000278989	chr11_86383632_ACT_A	Broad	Broad
ENSG00000229739	chr1_186435224_T_G	Broad	ExDp2
ENSG00000174804	chr11_86701200_C_A	ExN	ExDp2/ExDp1
ENSG00000280339	chr11_86701200_C_A	ExN	ExDp2/ExDp1
ENSG00000174804	chr11_86704157_A_G	Broad	ExM/ExN
ENSG00000280339	chr11_86704157_A_G	Broad	ExM/ExN
ENSG00000280339	chr11_86704344_A_G	Broad	ExM/ExN
ENSG00000174804	chr11_86704510_T_G	Broad	ExM/ExN
ENSG00000280339	chr11_86704510_T_G	Broad	ExM/ExN
ENSG00000073756	chr1_186842664_G_A	PgG2M	Broad
ENSG00000073756	chr1_186842910_A_T	PgG2M	Broad
ENSG00000166436	chr11_8703973_G_GC	Broad	Broad
ENSG00000166436	chr11_8710511_C_T	Broad	Broad
ENSG00000166436	chr11_8722621_A_C	Broad	InMGE/InCGE
ENSG00000109861	chr11_88112188_T_C	Broad	IP
ENSG00000109861	chr11_88112544_C_T	Broad	IP
ENSG00000086991	chr11_89224229_GT_G	Broad	PgG2M/PgS
ENSG00000077616	chr11_89849316_T_C	ExM-U	ExDp2/ExDp1
ENSG00000077616	chr11_89865168_A_G	Broad	oRG/vRG
ENSG00000077616	chr11_89867872_C_T	Broad	Broad
ENSG00000110172	chr11_89938348_T_G	Broad	Broad
ENSG00000280385	chr11_89938348_T_G	Broad	Broad
ENSG00000280367	chr11_89956588_G_T	Broad	Broad
ENSG00000228215	chr1_191764250_AG_A	Broad	ExM/ExN
ENSG00000228215	chr1_191865204_GA_G	Broad	ExDp2/ExDp1
ENSG00000279684	chr11_93028873_T_G	ExN	IP
ENSG00000165325	chr11_93063686_C_T	Broad	PgG2M/PgS
ENSG00000214376	chr11_93583352_C_T	Broad	Broad
ENSG00000110218	chr11_93862084_T_G	Broad	Broad
ENSG00000020922	chr11_94205747_C_T	ExM-U	ExM
ENSG00000255893	chr11_94205747_C_T	ExM-U	ExM
ENSG00000134627	chr11_94326300_G_C	Broad	ExM/ExN
ENSG00000127481	chr1_19450334_T_C	Broad	oRG/vRG
ENSG00000175352	chr11_9481875_C_T	Broad	Broad
ENSG00000175352	chr11_9482530_C_T	Broad	Broad
ENSG00000149218	chr11_94883601_A_G	Broad	Broad
ENSG00000255097	chr11_9549142_G_A	Broad	oRG/vRG
ENSG00000087053	chr11_95522468_G_A	Broad	Broad
ENSG00000087053	chr11_95523810_A_G	Broad	Broad
ENSG00000053372	chr1_19581226_G_A	Broad	oRG
ENSG00000183340	chr11_96122783_G_A	Broad	Broad
ENSG00000183340	chr11_96123360_C_T	Broad	Broad
ENSG00000177888	chr1_196866730_G_T	Broad	Broad
ENSG00000133789	chr11_9697576_A_G	Broad	oRG
ENSG00000118197	chr1_200638533_C_CAA	Broad	Broad
ENSG00000159176	chr1_201500385_A_G	Broad	oRG/vRG/OPC
ENSG00000243323	chr1_202114034_G_A	Broad	Broad
ENSG00000243323	chr1_202137157_A_T	Broad	ExM/ExN/IP
ENSG00000077152	chr1_202318316_A_C	Broad	Broad
ENSG00000077152	chr1_202433511_C_T	Broad	InMGE/InCGE
ENSG00000169914	chr1_20247839_C_T	Broad	InCGE
ENSG00000077152	chr1_202512795_G_C	End	Broad
ENSG00000214796	chr1_202830065_G_A	Broad	PgG2M/PgS
ENSG00000214796	chr1_202830160_A_G	Broad	PgG2M/PgS
ENSG00000214796	chr1_202830219_A_C	Broad	PgG2M/PgS
ENSG00000117153	chr1_202870640_G_T	ExM-U	ExDp2/ExDp1
ENSG00000159348	chr1_202935819_C_A	Broad	Broad
ENSG00000159348	chr1_202935911_T_C	Broad	Broad
ENSG00000159348	chr1_202936744_G_T	Broad	Broad
ENSG00000058668	chr1_203435030_G_A	Broad	Broad
ENSG00000058668	chr1_203464558_C_T	Broad	ExDp2/ExDp1
ENSG00000058668	chr1_203464767_C_T	Broad	ExDp2/ExDp1
ENSG00000229657	chr1_204914642_GCTGCCC_G	Broad	Broad
ENSG00000117222	chr1_205078660_T_C	ExM-U	ExM-U
ENSG00000174529	chr1_205078660_T_C	ExM-U	ExM-U
ENSG00000133069	chr1_205253839_A_C	Broad	PgG2M/PgS
ENSG00000162873	chr1_205339119_G_A	Broad	ExM/ExN
ENSG00000186007	chr1_205410014_G_A	Broad	Broad
ENSG00000224717	chr1_205424506_G_T	Broad	ExM/ExN
ENSG00000158711	chr1_205600653_C_T	Broad	Broad
ENSG00000286619	chr1_205680363_A_G	Broad	InMGE/InCGE
ENSG00000286619	chr1_205743663_A_C	Broad	Broad
ENSG00000286619	chr1_205744138_G_T	Broad	Broad
ENSG00000117280	chr1_205744348_C_G	Broad	Broad
ENSG00000162585	chr1_2060058_C_T	Broad	ExDp2/ExDp1
ENSG00000090432	chr1_20834610_C_A	Broad	Broad
ENSG00000286198	chr1_208442799_C_A	Broad	ExM/ExN/IP
ENSG00000286198	chr1_208453274_T_C	Broad	ExDp2/ExDp1
ENSG00000286198	chr1_208453691_C_T	Broad	ExDp2/ExDp1
ENSG00000090432	chr1_20849041_G_GC	Broad	Broad
ENSG00000158828	chr1_20960230_C_T	Broad	Broad
ENSG00000117242	chr1_20987778_C_T	Broad	Broad
ENSG00000117597	chr1_210001125_G_GC	Broad	Broad
ENSG00000120805	chr12_101801505_C_G	Broad	Broad
ENSG00000111666	chr12_101962013_A_C	ExDp1	ExDp1
ENSG00000111666	chr12_101963807_C_T	Broad	ExDp2/ExDp1
ENSG00000111666	chr12_101964853_G_A	Broad	ExDp1
ENSG00000111666	chr12_101965161_G_T	Broad	ExDp1
ENSG00000120860	chr12_102455729_G_A	Broad	Broad
ENSG00000173391	chr12_10313265_C_T	Broad	InMGE/InCGE
ENSG00000173391	chr12_10313358_C_G	Broad	InMGE/InCGE
ENSG00000173391	chr12_10313722_A_T	Mic	Mic
ENSG00000143469	chr1_210324957_A_G	Broad	ExM/ExN
ENSG00000171759	chr12_103351826_T_C	Broad	InMGE/InCGE
ENSG00000111696	chr12_104234460_G_C	Broad	Broad
ENSG00000166598	chr12_104260516_A_G	Broad	InMGE
ENSG00000111696	chr12_104271821_G_A	Broad	PgG2M/PgS
ENSG00000166598	chr12_104296399_G_T	Broad	InMGE/InCGE
ENSG00000166598	chr12_104307607_C_T	Broad	PgG2M/PgS
ENSG00000120837	chr12_104530806_C_A	Broad	Broad
ENSG00000120820	chr12_104548283_T_G	Mic	Mic
ENSG00000120837	chr12_104548283_T_G	Mic	Mic
ENSG00000002016	chr12_1056030_C_G	ExDp1	ExDp2
ENSG00000235162	chr12_105724475_C_T	Broad	Broad
ENSG00000257859	chr12_105765097_T_C	ExM-U	ExM
ENSG00000074590	chr12_106388274_A_G	Broad	ExDp1
ENSG00000257890	chr12_106483046_G_T	Broad	oRG/vRG
ENSG00000255641	chr12_10651469_G_C	Broad	Broad
ENSG00000255641	chr12_10651868_G_A	Broad	Broad
ENSG00000287957	chr12_107307355_T_G	Broad	InMGE/InCGE
ENSG00000287957	chr12_107313823_T_C	Broad	PgG2M/PgS
ENSG00000287957	chr12_107318536_A_G	Broad	ExM/ExN
ENSG00000151135	chr12_107349294_C_T	Broad	Broad
ENSG00000260329	chr12_107349294_C_T	Broad	Broad
ENSG00000120832	chr12_107380973_G_C	Broad	Broad
ENSG00000111196	chr12_10765779_G_A	Broad	Broad
ENSG00000240441	chr12_108079114_G_T	Broad	Broad
ENSG00000076555	chr12_109585890_G_A	Broad	oRG
ENSG00000076555	chr12_109586051_A_G	Broad	oRG
ENSG00000076555	chr12_109592483_T_C	Broad	PgG2M/PgS
ENSG00000076555	chr12_109592558_C_G	Broad	PgG2M/PgS
ENSG00000174527	chr12_109746991_G_A	Broad	PgG2M/PgS
ENSG00000174527	chr12_109753314_T_C	Broad	ExM/ExN
ENSG00000110921	chr12_109902645_C_G	ExN	ExN
ENSG00000151148	chr12_109902645_C_G	ExN	ExN
ENSG00000110921	chr12_109957132_G_A	End	End
ENSG00000151148	chr12_109957132_G_A	End	End
ENSG00000151148	chr12_109960283_G_T	Broad	ExM/ExN
ENSG00000151148	chr12_109967412_C_T	InCGE	InCGE
ENSG00000110921	chr12_109998594_C_T	Broad	OPC
ENSG00000151148	chr12_110027137_G_C	Broad	Broad
ENSG00000151148	chr12_110036120_C_T	Broad	InMGE/InCGE
ENSG00000151148	chr12_110043889_T_C	Broad	PgG2M/PgS
ENSG00000151148	chr12_110044342_A_G	Broad	PgG2M/PgS
ENSG00000110921	chr12_110051125_G_A	Broad	InCGE
ENSG00000110921	chr12_110051149_G_A	Broad	InCGE
ENSG00000110921	chr12_110051486_G_A	Broad	InCGE
ENSG00000174456	chr12_110462875_C_T	Broad	oRG/vRG
ENSG00000174456	chr12_110481056_A_G	Broad	Broad
ENSG00000196510	chr12_110510685_G_A	Broad	PgG2M/PgS
ENSG00000111229	chr12_110562497_C_T	Broad	Broad
ENSG00000196510	chr12_110562519_G_A	Broad	Broad
ENSG00000111229	chr12_110783241_G_A	Mic	Mic
ENSG00000196510	chr12_110841207_A_G	Broad	Broad
ENSG00000196510	chr12_110841437_C_T	Broad	Broad
ENSG00000121377	chr12_11089355_A_G	Broad	ExM/ExN
ENSG00000212127	chr12_11089355_A_G	Broad	ExM/ExN
ENSG00000196510	chr12_110968146_G_A	Broad	PgG2M/PgS
ENSG00000196510	chr12_111096388_T_G	Broad	InCGE
ENSG00000121314	chr12_11124963_T_C	ExM-U	ExDp2/ExDp1
ENSG00000121377	chr12_11124963_T_C	ExM-U	ExDp2/ExDp1
ENSG00000212127	chr12_11124963_T_C	ExM-U	ExDp2/ExDp1
ENSG00000111300	chr12_112191139_A_G	Broad	Broad
ENSG00000111300	chr12_112192426_CCATGCT_C	ExN	ExDp2/ExDp1
ENSG00000111300	chr12_112204427_A_G	Broad	Broad
ENSG00000111300	chr12_112225927_C_T	Broad	Broad
ENSG00000089022	chr12_112279785_AGC_A	Broad	Broad
ENSG00000111275	chr12_112280085_TGCTTCG_T	Broad	Broad
ENSG00000089022	chr12_112280231_C_T	Broad	Broad
ENSG00000089022	chr12_112280300_C_T	Broad	Broad
ENSG00000226469	chr12_112298257_A_G	ExM-U	ExDp2/ExDp1
ENSG00000226469	chr12_112323016_C_T	Broad	ExDp1
ENSG00000111275	chr12_112418496_G_A	Broad	ExDp1
ENSG00000198270	chr12_112450433_A_G	Broad	Broad
ENSG00000198270	chr12_112450754_T_C	Broad	Broad
ENSG00000089022	chr12_112451190_G_GC	Broad	Broad
ENSG00000089022	chr12_112534007_A_G	Mic	Mic
ENSG00000089022	chr12_112545983_C_T	Broad	Broad
ENSG00000089022	chr12_112546183_C_T	Broad	Broad
ENSG00000089022	chr12_112554667_A_G	Broad	PgG2M/PgS
ENSG00000111300	chr12_112568643_T_A	Mic	Mic
ENSG00000212127	chr12_11273405_A_T	Broad	ExM/ExN
ENSG00000226761	chr12_11273405_A_T	Broad	ExM/ExN
ENSG00000255837	chr12_11273405_A_T	Broad	ExM/ExN
ENSG00000121318	chr12_11273563_G_C	Broad	ExM/ExN
ENSG00000231887	chr12_11273563_G_C	Broad	ExM/ExN
ENSG00000256400	chr12_11273563_G_C	Broad	ExM/ExN
ENSG00000256651	chr12_11273563_G_C	Broad	ExM/ExN
ENSG00000275778	chr12_11273563_G_C	Broad	ExM/ExN
ENSG00000089022	chr12_112736730_C_T	ExM-U	ExDp2/ExDp1
ENSG00000111275	chr12_112758965_T_C	Broad	Broad
ENSG00000111275	chr12_112847530_C_T	Broad	Broad
ENSG00000111300	chr12_112856983_C_A	Broad	Broad
ENSG00000121318	chr12_11287271_C_T	ExN	IP
ENSG00000231887	chr12_11287271_C_T	ExN	IP
ENSG00000256400	chr12_11287271_C_T	ExN	IP
ENSG00000256651	chr12_11287271_C_T	ExN	IP
ENSG00000275778	chr12_11287271_C_T	ExN	IP
ENSG00000111300	chr12_112927272_C_T	Broad	ExM/ExN/IP/ExM-U/InMGE/InCGE
ENSG00000089022	chr12_112941354_C_A	ExN	ExM/ExN
ENSG00000256651	chr12_11303872_CT_C	Broad	ExDp2/ExDp1
ENSG00000121318	chr12_11303985_G_A	Broad	ExDp2/ExDp1
ENSG00000231887	chr12_11303985_G_A	Broad	ExDp2/ExDp1
ENSG00000256400	chr12_11303985_G_A	Broad	ExDp2/ExDp1
ENSG00000256651	chr12_11303985_G_A	Broad	ExDp2/ExDp1
ENSG00000275778	chr12_11303985_G_A	Broad	ExDp2/ExDp1
ENSG00000121318	chr12_11303998_T_A	Broad	ExDp2/ExDp1
ENSG00000231887	chr12_11303998_T_A	Broad	ExDp2/ExDp1
ENSG00000256400	chr12_11303998_T_A	Broad	ExDp2/ExDp1
ENSG00000256651	chr12_11303998_T_A	Broad	ExDp2/ExDp1
ENSG00000275778	chr12_11303998_T_A	Broad	ExDp2/ExDp1
ENSG00000121318	chr12_11304004_G_A	Broad	ExDp2/ExDp1
ENSG00000231887	chr12_11304004_G_A	Broad	ExDp2/ExDp1
ENSG00000256400	chr12_11304004_G_A	Broad	ExDp2/ExDp1
ENSG00000256651	chr12_11304004_G_A	Broad	ExDp2/ExDp1
ENSG00000121318	chr12_11304086_T_A	Broad	ExDp2/ExDp1
ENSG00000231887	chr12_11304086_T_A	Broad	ExDp2/ExDp1
ENSG00000256400	chr12_11304086_T_A	Broad	ExDp2/ExDp1
ENSG00000256651	chr12_11304086_T_A	Broad	ExDp2/ExDp1
ENSG00000275778	chr12_11304086_T_A	Broad	ExDp2/ExDp1
ENSG00000212125	chr12_11304132_A_G	Broad	ExDp2/ExDp1
ENSG00000212126	chr12_11304132_A_G	Broad	ExDp2/ExDp1
ENSG00000212128	chr12_11304132_A_G	Broad	ExDp2/ExDp1
ENSG00000226761	chr12_11304132_A_G	Broad	ExDp2/ExDp1
ENSG00000255374	chr12_11304132_A_G	Broad	ExDp2/ExDp1
ENSG00000255837	chr12_11304132_A_G	Broad	ExDp2/ExDp1
ENSG00000256274	chr12_11304132_A_G	Broad	ExDp2/ExDp1
ENSG00000256436	chr12_11304132_A_G	Broad	ExDp2/ExDp1
ENSG00000121318	chr12_11313673_C_T	ExM-U	ExM-U
ENSG00000256400	chr12_11313673_C_T	ExM-U	ExM-U
ENSG00000256651	chr12_11313673_C_T	ExM-U	ExM-U
ENSG00000121318	chr12_11313775_CTA_C	ExM-U	ExM-U
ENSG00000256651	chr12_11313775_CTA_C	ExM-U	ExM-U
ENSG00000212125	chr12_11314022_C_T	ExM-U	ExM-U
ENSG00000212126	chr12_11314022_C_T	ExM-U	ExM-U
ENSG00000226761	chr12_11314022_C_T	ExM-U	ExM-U
ENSG00000255374	chr12_11314022_C_T	ExM-U	ExM-U
ENSG00000255837	chr12_11314022_C_T	ExM-U	ExM-U
ENSG00000256274	chr12_11314022_C_T	ExM-U	ExM-U
ENSG00000256436	chr12_11314022_C_T	ExM-U	ExM-U
ENSG00000212127	chr12_11314908_T_G	ExM-U	ExDp2/ExDp1
ENSG00000255837	chr12_11314908_T_G	ExM-U	ExDp2/ExDp1
ENSG00000231887	chr12_11315043_T_C	ExM-U	ExDp2/ExDp1
ENSG00000256400	chr12_11315043_T_C	ExM-U	ExDp2/ExDp1
ENSG00000256651	chr12_11315043_T_C	ExM-U	ExDp2/ExDp1
ENSG00000275778	chr12_11315043_T_C	ExM-U	ExDp2/ExDp1
ENSG00000111215	chr12_11323516_A_G	Broad	Broad
ENSG00000270863	chr12_11323516_A_G	Broad	Broad
ENSG00000212125	chr12_11323573_A_G	Broad	Broad
ENSG00000212126	chr12_11323573_A_G	Broad	Broad
ENSG00000226761	chr12_11323573_A_G	Broad	Broad
ENSG00000255837	chr12_11323573_A_G	Broad	Broad
ENSG00000256436	chr12_11323573_A_G	Broad	Broad
ENSG00000111215	chr12_11323848_G_A	Broad	Broad
ENSG00000270863	chr12_11323848_G_A	Broad	Broad
ENSG00000111215	chr12_11323851_A_G	Broad	Broad
ENSG00000270863	chr12_11323851_A_G	Broad	Broad
ENSG00000111215	chr12_11324750_G_A	Broad	Broad
ENSG00000270863	chr12_11324750_G_A	Broad	Broad
ENSG00000111215	chr12_11334369_C_A	Broad	PgG2M/PgS
ENSG00000256537	chr12_11334369_C_A	Broad	PgG2M/PgS
ENSG00000139405	chr12_113623241_C_G	Broad	Broad
ENSG00000139405	chr12_113623559_A_T	Broad	Broad
ENSG00000139405	chr12_113659752_T_C	Broad	Broad
ENSG00000139405	chr12_113665002_A_C	ExN	ExM/ExN
ENSG00000139405	chr12_113679095_T_C	Broad	ExM/ExN/IP
ENSG00000151176	chr12_113796399_T_C	Broad	Broad
ENSG00000139410	chr12_113859711_G_A	Broad	PgG2M/PgS
ENSG00000139410	chr12_113860075_G_A	Broad	PgG2M/PgS
ENSG00000139410	chr12_113860162_A_G	Broad	PgG2M/PgS
ENSG00000139410	chr12_113860421_T_G	Broad	PgG2M/PgS
ENSG00000257817	chr12_114418325_G_A	Broad	Broad
ENSG00000082512	chr1_211555896_C_G	Broad	Broad
ENSG00000196668	chr12_116986357_CGT_C	Broad	ExDp1
ENSG00000174989	chr12_117440220_G_A	Broad	IP
ENSG00000176834	chr12_118541239_C_T	Broad	PgG2M/PgS
ENSG00000176834	chr12_118573667_T_A	Broad	Broad
ENSG00000089220	chr12_118589069_G_A	Broad	Broad
ENSG00000089220	chr12_118590816_A_G	Broad	ExDp1
ENSG00000275409	chr12_118830006_G_C	Broad	ExM/ExN
ENSG00000275759	chr12_118830006_G_C	Broad	ExM/ExN
ENSG00000275409	chr12_118831835_T_C	Broad	ExM/ExN
ENSG00000275759	chr12_118831835_T_C	Broad	ExM/ExN
ENSG00000275409	chr12_118842835_T_G	Broad	Broad
ENSG00000275759	chr12_118842835_T_G	Broad	Broad
ENSG00000275409	chr12_118843572_T_A	Broad	ExM/ExN
ENSG00000275759	chr12_118843572_T_A	Broad	ExM/ExN
ENSG00000275409	chr12_118865719_T_G	Broad	ExM/ExN
ENSG00000275409	chr12_118877095_ATCAG_A	Broad	ExDp2/ExDp1
ENSG00000275759	chr12_118877095_ATCAG_A	Broad	ExDp2/ExDp1
ENSG00000275409	chr12_118877219_C_G	Broad	ExDp2/ExDp1
ENSG00000275759	chr12_118877219_C_G	Broad	ExDp2/ExDp1
ENSG00000275409	chr12_118877276_T_A	Broad	ExDp2/ExDp1
ENSG00000275759	chr12_118877276_T_A	Broad	ExDp2/ExDp1
ENSG00000275409	chr12_118879875_G_A	Broad	ExM/ExN
ENSG00000255618	chr12_119219364_C_T	ExM-U	ExM-U
ENSG00000135127	chr12_120426905_G_A	Broad	InMGE/InCGE
ENSG00000089154	chr12_120596719_A_G	Broad	Broad
ENSG00000089159	chr12_120695141_T_C	Broad	PgG2M/PgS
ENSG00000089159	chr12_120702919_G_A	Broad	PgG2M/PgS
ENSG00000089159	chr12_120703846_T_C	Broad	PgG2M/PgS
ENSG00000200795	chr12_120730914_G_A	Broad	Broad
ENSG00000170855	chr12_120884328_C_T	Broad	Broad
ENSG00000167272	chr12_120907150_C_G	Broad	Broad
ENSG00000167272	chr12_120907271_G_T	Broad	Broad
ENSG00000257218	chr12_120912006_G_T	Broad	PgG2M/PgS
ENSG00000110871	chr12_120933173_C_A	Broad	Broad
ENSG00000170855	chr12_120933173_C_A	Broad	Broad
ENSG00000170855	chr12_120933217_C_T	Broad	Broad
ENSG00000110871	chr12_120933607_G_A	Broad	Broad
ENSG00000170855	chr12_120933607_G_A	Broad	Broad
ENSG00000022840	chr12_120933792_A_G	Broad	Broad
ENSG00000111775	chr12_120933792_A_G	Broad	Broad
ENSG00000257218	chr12_120933792_A_G	Broad	Broad
ENSG00000022840	chr12_120933846_G_T	Broad	Broad
ENSG00000111775	chr12_120933846_G_T	Broad	Broad
ENSG00000257218	chr12_120933846_G_T	Broad	Broad
ENSG00000170855	chr12_120934407_C_T	Broad	Broad
ENSG00000110871	chr12_120934624_A_C	Broad	Broad
ENSG00000170855	chr12_120934624_A_C	Broad	Broad
ENSG00000167272	chr12_120938586_T_C	Broad	ExDp2
ENSG00000167272	chr12_120951813_G_A	OPC	OPC
ENSG00000110871	chr12_120966659_G_A	Broad	Broad
ENSG00000170855	chr12_120966659_G_A	Broad	Broad
ENSG00000110871	chr12_120966921_A_G	Broad	Broad
ENSG00000170855	chr12_120966921_A_G	Broad	Broad
ENSG00000167272	chr12_120967287_G_A	Broad	Broad
ENSG00000170855	chr12_120971978_G_A	Broad	Broad
ENSG00000167272	chr12_120972396_C_T	Broad	Broad
ENSG00000088986	chr12_120984037_ACT_A	Broad	PgG2M/PgS
ENSG00000167272	chr12_120989796_A_G	Mic	Broad
ENSG00000088986	chr12_120989800_G_C	Mic	Broad
ENSG00000088986	chr12_121018759_T_C	Broad	Broad
ENSG00000022840	chr12_121018862_C_T	Broad	Broad
ENSG00000111775	chr12_121018862_C_T	Broad	Broad
ENSG00000110871	chr12_121022275_T_C	Broad	PgG2M/PgS
ENSG00000170855	chr12_121022275_T_C	Broad	PgG2M/PgS
ENSG00000276188	chr12_121100845_C_G	Mic	Broad
ENSG00000277423	chr12_121100845_C_G	Mic	Broad
ENSG00000276188	chr12_121107281_C_T	Broad	oRG/vRG
ENSG00000276188	chr12_121124278_C_T	Broad	Broad
ENSG00000277423	chr12_121124278_C_T	Broad	Broad
ENSG00000157895	chr12_121454342_T_A	Broad	Broad
ENSG00000135124	chr12_121648132_G_T	Broad	Broad
ENSG00000286248	chr12_121648586_A_C	Broad	Broad
ENSG00000139714	chr12_122110534_C_A	Broad	Broad
ENSG00000139714	chr12_122110535_G_A	Broad	Broad
ENSG00000139714	chr12_122110566_C_A	Broad	Broad
ENSG00000139714	chr12_122110823_T_C	Broad	Broad
ENSG00000139714	chr12_122110835_C_G	Broad	Broad
ENSG00000139714	chr12_122110922_T_C	Broad	Broad
ENSG00000139714	chr12_122111012_G_A	Broad	Broad
ENSG00000139714	chr12_122111335_G_T	Broad	Broad
ENSG00000139714	chr12_122116851_G_C	Broad	oRG/vRG
ENSG00000139714	chr12_122116991_G_C	Broad	oRG/vRG
ENSG00000110801	chr12_122363588_AAGA_A	Broad	ExM-U
ENSG00000070018	chr12_12268462_C_A	Broad	Broad
ENSG00000111011	chr12_122859265_C_T	Broad	ExDp2/ExDp1
ENSG00000139722	chr12_123376552_TGAA_T	Broad	oRG
ENSG00000111325	chr12_123451018_G_C	Broad	Broad
ENSG00000070018	chr12_12368983_C_T	Broad	InMGE
ENSG00000256092	chr12_123717354_C_A	Broad	Broad
ENSG00000111325	chr12_123717689_A_AGC	Broad	Broad
ENSG00000256092	chr12_123752419_C_T	Broad	PgG2M/PgS
ENSG00000256092	chr12_123752905_G_A	Broad	PgG2M/PgS
ENSG00000256092	chr12_123755970_G_A	Broad	Broad
ENSG00000256092	chr12_123756493_G_C	Broad	oRG/vRG
ENSG00000256092	chr12_123771482_TAC_T	Broad	Broad
ENSG00000256092	chr12_123848896_G_A	Broad	Broad
ENSG00000256092	chr12_123849523_C_T	Broad	Broad
ENSG00000256092	chr12_123849629_T_C	Broad	Broad
ENSG00000256092	chr12_123849863_T_C	Broad	Broad
ENSG00000247373	chr12_124068910_G_A	Broad	Broad
ENSG00000247373	chr12_124086528_A_G	Broad	Broad
ENSG00000111364	chr12_124102920_T_C	Broad	ExM/ExN/IP
ENSG00000111361	chr12_124155708_G_A	Broad	Broad
ENSG00000168778	chr12_124155708_G_A	Broad	Broad
ENSG00000070018	chr12_12419719_G_T	Broad	Broad
ENSG00000168778	chr12_124197280_A_C	Broad	Broad
ENSG00000119242	chr12_124403769_C_T	ExM-U	ExM-U
ENSG00000119242	chr12_124405871_G_A	Broad	ExDp2
ENSG00000119242	chr12_124428162_T_A	Broad	ExM/ExN/IP
ENSG00000119242	chr12_124428331_T_C	Broad	ExM/ExN/IP
ENSG00000119242	chr12_124430812_G_A	Broad	ExM/ExN
ENSG00000119242	chr12_124431519_C_T	Broad	Broad
ENSG00000119242	chr12_124438973_G_C	End	Broad
ENSG00000119242	chr12_124468572_G_C	Broad	oRG/vRG
ENSG00000119242	chr12_124492610_T_G	Broad	ExM/ExN
ENSG00000178882	chr12_124779602_A_C	Broad	Broad
ENSG00000236073	chr1_21247944_T_C	Broad	oRG/vRG
ENSG00000165714	chr12_12510097_C_T	Broad	Broad
ENSG00000279233	chr12_125621419_A_G	ExM-U	ExM-U
ENSG00000065600	chr1_212587320_T_C	Broad	Broad
ENSG00000065600	chr1_212588190_C_A	Broad	Broad
ENSG00000234915	chr1_212588206_C_G	Broad	Broad
ENSG00000275212	chr12_126468005_A_C	Broad	Broad
ENSG00000275212	chr12_126468018_G_A	Broad	Broad
ENSG00000275212	chr12_126468680_A_C	Broad	Broad
ENSG00000275212	chr12_126469251_A_G	Broad	Broad
ENSG00000214043	chr12_126843460_G_A	Broad	ExDp2/ExDp1
ENSG00000185523	chr1_212925846_T_C	Mic	Mic
ENSG00000185523	chr1_212947981_C_T	Mic	Mic
ENSG00000203705	chr1_212965284_C_G	Broad	Broad
ENSG00000185523	chr1_213031408_T_C	Broad	Broad
ENSG00000185523	chr1_213050364_C_T	Broad	InCGE
ENSG00000125207	chr12_130819641_C_T	Broad	ExDp2/ExDp1
ENSG00000125207	chr12_130824071_T_TG	Broad	Broad
ENSG00000185523	chr1_213090057_C_T	Broad	ExDp2/ExDp1
ENSG00000060709	chr12_131172396_T_C	ExN	ExM/ExN
ENSG00000143494	chr1_213124871_G_A	Broad	Broad
ENSG00000183935	chr12_13145613_C_T	Mic	Mic
ENSG00000183935	chr12_13177289_T_A	Broad	oRG/vRG
ENSG00000287792	chr12_131856008_T_A	ExN	IP
ENSG00000084444	chr12_13196922_C_G	Broad	Broad
ENSG00000084444	chr12_13197960_G_C	Broad	Broad
ENSG00000084444	chr12_13215616_T_C	Broad	oRG
ENSG00000185163	chr12_132569028_T_C	Broad	Broad
ENSG00000185684	chr12_132582125_A_G	End	ExDp2/ExDp1
ENSG00000256576	chr12_132674116_T_C	Broad	Broad
ENSG00000256576	chr12_132674118_G_T	Broad	Broad
ENSG00000279700	chr12_133137480_G_C	Broad	Broad
ENSG00000277186	chr12_133170821_G_T	Broad	InMGE/InCGE
ENSG00000090612	chr12_133707084_G_A	Broad	Broad
ENSG00000236073	chr1_21361302_G_A	Broad	oRG/vRG
ENSG00000236073	chr1_21361640_A_G	Broad	oRG/vRG
ENSG00000236073	chr1_21418603_A_G	Broad	oRG/vRG
ENSG00000236073	chr1_21448792_T_C	Broad	InMGE
ENSG00000236073	chr1_21475884_G_C	Broad	Broad
ENSG00000236073	chr1_21476196_A_G	Broad	Broad
ENSG00000023697	chr12_16064311_C_T	Broad	PgG2M/PgS
ENSG00000142794	chr1_21766663_G_C	Broad	Broad
ENSG00000142794	chr1_21767096_G_T	Broad	Broad
ENSG00000162551	chr1_21866625_G_A	Broad	PgG2M/PgS
ENSG00000143353	chr1_219383192_T_C	ExN	ExM/ExN
ENSG00000255910	chr12_19796725_C_T	Broad	Broad
ENSG00000136628	chr1_220133340_G_T	Broad	Broad
ENSG00000139155	chr12_20903470_T_G	Broad	PgG2M/PgS
ENSG00000139155	chr12_20904268_G_A	Broad	oRG
ENSG00000139155	chr12_20904507_C_G	Broad	oRG
ENSG00000212094	chr1_221741449_T_C	InMGE	InMGE
ENSG00000256973	chr12_22645993_A_G	Broad	PgG2M/PgS
ENSG00000142798	chr1_22274668_CCA_C	Broad	InCGE
ENSG00000218510	chr1_22351326_G_C	Broad	Broad
ENSG00000218510	chr1_22352108_C_T	Broad	Broad
ENSG00000230068	chr1_22375190_T_C	Mic	Mic
ENSG00000230068	chr1_22378670_G_A	Broad	Broad
ENSG00000230068	chr1_22379360_G_A	Broad	Broad
ENSG00000143514	chr1_223989966_C_T	Broad	PgG2M/PgS
ENSG00000143514	chr1_223999588_A_T	Broad	Broad
ENSG00000185495	chr1_224180351_T_C	Broad	Broad
ENSG00000272645	chr1_224180351_T_C	Broad	Broad
ENSG00000278467	chr1_224180351_T_C	Broad	Broad
ENSG00000272645	chr1_224180703_A_G	Broad	Broad
ENSG00000278467	chr1_224180703_A_G	Broad	Broad
ENSG00000230068	chr1_22454261_T_A	ExN	IP
ENSG00000230068	chr1_22454325_G_A	ExN	IP
ENSG00000230068	chr1_22454373_C_G	ExN	IP
ENSG00000230068	chr1_22458384_C_T	Broad	oRG/vRG
ENSG00000225334	chr1_224925351_G_T	Broad	Broad
ENSG00000060982	chr12_25055006_C_G	Broad	Broad
ENSG00000185842	chr1_225117280_C_T	Broad	oRG/vRG
ENSG00000255921	chr12_25232451_C_G	Broad	ExDp1
ENSG00000274987	chr12_25347046_G_A	Broad	Broad
ENSG00000274987	chr12_25347959_G_A	Broad	Broad
ENSG00000274987	chr12_25348133_C_A	Broad	Broad
ENSG00000205707	chr12_25348493_G_T	Broad	Broad
ENSG00000274987	chr12_25348672_A_C	Broad	Broad
ENSG00000274987	chr12_25403356_C_T	Broad	Broad
ENSG00000274987	chr12_25403667_G_A	Broad	Broad
ENSG00000243709	chr1_226111970_C_G	Broad	Broad
ENSG00000243709	chr1_226112025_G_A	Broad	Broad
ENSG00000143799	chr1_226595647_C_G	Broad	Broad
ENSG00000203685	chr1_226654252_G_A	Broad	PgG2M/PgS
ENSG00000203685	chr1_226662799_G_A	Broad	ExDp2/ExDp1
ENSG00000123104	chr12_26981012_A_G	ExN	ExN
ENSG00000123104	chr12_26981094_G_A	ExN	ExN
ENSG00000123104	chr12_26981151_G_A	ExN	ExN
ENSG00000123104	chr12_26981957_T_A	Broad	ExM/ExN
ENSG00000123104	chr12_26985095_C_T	Broad	oRG/vRG
ENSG00000123104	chr12_26985537_G_C	Broad	oRG/vRG
ENSG00000123104	chr12_26985807_T_G	Broad	oRG/vRG
ENSG00000123104	chr12_26985893_G_A	Broad	oRG/vRG
ENSG00000123104	chr12_26986198_A_G	Broad	oRG/vRG
ENSG00000123104	chr12_26986522_A_G	Broad	oRG/vRG
ENSG00000152944	chr12_27217614_G_GA	Mic	Mic
ENSG00000152944	chr12_27228044_G_T	Broad	ExDp2/ExDp1
ENSG00000275764	chr12_27236593_A_G	Broad	Broad
ENSG00000275764	chr12_27238641_G_A	ExM-U	ExM-U
ENSG00000152944	chr12_27243860_G_A	Broad	InCGE
ENSG00000275764	chr12_27311609_A_G	Broad	oRG
ENSG00000256625	chr12_27371379_C_T	Broad	InMGE
ENSG00000275764	chr12_27371379_C_T	Broad	InMGE
ENSG00000275764	chr12_27397792_T_C	Broad	Broad
ENSG00000029153	chr12_27526221_C_G	ExM-U	ExDp2/ExDp1
ENSG00000256377	chr12_27863531_T_C	Broad	Broad
ENSG00000087448	chr12_27863792_C_A	Broad	Broad
ENSG00000278733	chr12_28282006_C_T	Broad	InMGE/InCGE
ENSG00000143774	chr1_228327999_C_T	Broad	Broad
ENSG00000278733	chr12_28343238_G_C	Broad	Broad
ENSG00000123106	chr12_28343403_C_G	Broad	Broad
ENSG00000278733	chr12_28343675_GC_G	Broad	Broad
ENSG00000237200	chr1_22844696_G_T	Broad	ExDp1
ENSG00000247934	chr12_28613173_G_A	Broad	Broad
ENSG00000247934	chr12_28613434_G_C	Broad	Broad
ENSG00000247934	chr12_28613637_GATAA_G	Broad	Broad
ENSG00000247934	chr12_28614861_A_G	Broad	IP
ENSG00000181218	chr1_228645525_G_A	Broad	Broad
ENSG00000247934	chr12_28651915_T_C	Broad	InMGE
ENSG00000123106	chr12_28664443_G_A	ExM-U	ExDp2/ExDp1
ENSG00000206878	chr1_228783022_C_G	Broad	ExDp2/ExDp1
ENSG00000206878	chr1_228783671_C_T	Broad	ExDp2/ExDp1
ENSG00000206878	chr1_228799865_G_C	Broad	Broad
ENSG00000116574	chr1_228953387_A_G	Broad	IP
ENSG00000257599	chr12_29395195_A_G	Mic	End
ENSG00000237481	chr1_229446841_C_T	ExM-U	ExDp2/ExDp1
ENSG00000154429	chr1_229453623_T_C	Broad	PgG2M/PgS
ENSG00000154429	chr1_229461315_A_G	Broad	IP
ENSG00000168118	chr1_230247932_G_C	Broad	PgG2M/PgS
ENSG00000177614	chr1_230467853_T_C	Broad	PgG2M/PgS
ENSG00000177614	chr1_230468063_T_C	Broad	PgG2M/PgS
ENSG00000177614	chr1_230468275_G_A	Broad	PgG2M/PgS
ENSG00000135744	chr1_230849886_T_G	Broad	oRG
ENSG00000275097	chr12_30854053_A_G	Broad	ExDp2/ExDp1
ENSG00000173409	chr1_230976388_G_A	Broad	ExM-U
ENSG00000173409	chr1_230985271_G_T	Broad	ExDp2/ExDp1
ENSG00000173409	chr1_230994688_T_A	Broad	oRG/vRG
[truncated: 9,766 more rows]
